# Supplementary material for: Comprehensive profiling of CRISPR/dCas9 epigenome editors indicates a complex link between on and off target effects
Source: Genome Biol. 2026 Jan 31;27:52. doi: 10.1186/s13059-026-03967-6 (PMC12924462; doi:10.1186/s13059-026-03967-6)
Supplement: Supplementary file 2 — Additional file 2: Tables S1 to S18. This file contains additional tables providing detailed quantitative and supporting data. [file 13059_2026_3967_MOESM2_ESM.xlsx]

## Sheet: Description
Description of the Additional Tables
Table S1: Primers, probes and gRNA sequences
Table S2: Design of QIAseq targeted methyl panel for this study.
Table S3: Targeted methyl-sequencing of on-target and off-target regions for all constructs three days post-transfection (BACH2 panel, coverage >10X).
Table S4: Targeted methyl-sequencing of on-target and off-target regions for all constructs three days post-transfection (CXCR4 panel, coverage >10X).
Table S5: Normalized count per million (CPM) and log2FC, 3 days after transfection with 8 epimodifiers
Table S6: Gene Ontology analysis of DEG (absolute logFC >1), day 3
Table S7: Targeted methyl-sequencing of on-target and off-target regions for all constructs at days 3, 7, 14, 21, and 30 post-transfection (BACH2 panel).
Table S8: Genome-wide DMRs (absolute delta-beta > 0.1) (EPIC)
Table S9: Gene Ontology (Biological Processes) analysis of the shared DMRs between constructs
Table S10: Distribution of the DMRs according to chromatin state segmentation from ENCODE/Broad in HEK293T cells
Table S11: Sequence preference analysis
Table S12: Normalized count per million (CPM) and log2FC for 3, 7 and 30 days after transfection
Table S13: Molecular degree of perturbation (transcriptome)
Table S14: The methylation-expression correspondence for genes displaying both expression (|logFC| > 1) and methylation (DMRs with |Δβ| > 0.1) changes (DMR-genes).
Table S15: Gene Onoltogy of the DEGs (absolute logFC > 1) altered at day 3, 7 and 30
Table S16: In silico off-target analysis for gRNA sequences.
Table S17: BACH2 Methylation-expression correlation using TMS data.
Table S18: Transcription factor (TF) binding analysis on the BACH2 sequence used for TMS design
g8: BACH2-targeting gRNA; NTC: non-targeting control gRNA; d3A: dCas9-deactivated DNMT3A ; NT: non-transfected

## Sheet: Table S1
Table S1: Primers, probes and gRNA sequences
Method	Forward (5'-3')	Reverse (5'-3')
Make the double reporter marker (GFP-T2A-Puro)
Amplification of T2A-Puro (HindIII)	CAAAAGCTTCTGAGGGCAGAGGAAGTCTGCTAAC	CAAAAGCTTTCAGGCACCGGGCTTGC
Amplification the whole double marker (NotI)	CAAGCGGCCGCGTTCCGCGTTACATAACTTACGG	GTTGCGGCCGCCGCGTTAAGATACATTGATGAGTT
Making dCas9-3A-3A plasmid
Amplification of the human DNMT3A catalytic domain (FseI)	CCAGGCCGGCCTAAAAGGCCGGCGGCCAC	TCGGGCCGGCCGGACACACACGC
Making dCas9-3A-3L plasmid
Amplification of the murine DNMT3L catalytic domain (FseI)	GCTGGCCGGCCTTCTAGCGGCAATAGTAACG	CAAGGCCGGCCCTAAAGAGGAAGTGAGTTTTGAGA
Making dCas9-3A-KRAB plasmid
Amplification of the KRAB (FseI)	CCAGGCCGGCCTAGCGCTGGAGGAGGTGGAA	CAAGGCCGGCCCTATACCAGCCAAGGTTCTTCCCCC
Making dCas9-3A-M.SssI plasmid
Amplification of M.SssI (MQ1Q147L) (SfiI-FseI)	AAAGGCCGGACAGGCCAAAAAGAAAAAGCTCGAGGGCGGAGGCGGGAGCGGATCCGCTAGGGACAGCAAAGTGGAGAAC	CAAGGCCGGCCCTAGCTAGGGCCGCCGATCTT
Making dCas9-3A-KRAB plasmid
Amplification of 10XGCN4 region (PspXI-FseI)	AAAGCTCGAGCCTAAGAAAAAAAGAAAAGTGGGACGC	CAAGGCCGGCCCCTCATCCGACCTTACGTTTCTTCTTCG
Making pEF1a-dCas9-3A plasmid
Amplification of EF1a	TCTGCAGACAAATGGCTCTAGAGGTACCGGCTCCGGTGCCCGTCAGTG	CCTTATAGTCCATGGTGGCACCGGTCGTACGTCACGACACCTGAAATGGAAGAAA
Making pUBC-dCas9-3A plasmid
Amplification of UBC	TCTGCAGACAAATGGCTCTAGAGGTACCGGCCTCCGCGCCGGGTTTTG	CCTTATAGTCCATGGTGGCACCGGTGTCTAACAAAAAAGCCAAAAACGGCCAGAATTTAGCGG
gRNA list	Sequence
IL6ST (g2)	GATCTGACAGTGTTCCGGAGCCGG
BACH2 (g8)	AATGTAGCGATTGAGAGTGTGGG
CXCR4 (g3)	CCGTCGGCCGCACAGAGTTTAAC
NTC1	ACGGAGGCTAAGCGTCGCAA
NTC2	GTAGGCGCGCCGCTCTCTAC
LacZ	TGCGAATACGCCCACGCGAT
Gene expression (cDNA)	Forward (5'-3')	Reverse (5'-3')
BACH2	ATGTGAAATCCGCAAATTGGTGT	GGGGCTCTGGATGTCTCG
IL6ST	TCTTCTGGGAGTGCTGTTCTG	GTGTGAGGTGACCACTGGG
CXCR4	CTACACAGTCAACCTCTACAGCAG	AAGATGAAGTCGGGAATAGTCAGC
NRF2	GCTACTAATCAGGCTCAGTCACC	TTGGCTTCTGGACTTGGAACC
dCas9	GGTGGAAGAGGATAAGAAGCACG	CCAGATAGATCAGCCGCAGG
dCas-DNMT3A	GCCTGTACGAGACACGGAT	GTGGTTATTAGCGAAGAACATCTGG
TET1	AGCCTTCGTCACTGCCAAC	GAGAAGCCTGGAGATGCCTC
qPCR 3L R		GCACTGGCTGTCTCTTCCAT
qPCR SunTag R		TCTTCTCCACTGCCAGAACC
qPCR M.SssI R		TTTTGTTCTCCACTTTGCTGTCC
qPCR KRAB R		GTCCTTGAACGTAACCAGTGTTCT
NDUFB5	CAGATTGAAGCTGAAAAGGCTGA	TGTCAGGAGTTGCTTTCGGAG
COXFA4	ACACTGTATCTCTTGCGTCTGG	CCTTCTTCAGCTTGCTGTAATCC
COX6A1	GTCCTCGGTTTCTCGGCTG	GCGACGAAGAAGGTGAGAGTC
RPS15A	CTCACTGTGATGATGAAGCATGG	TGAGTTGCACGTCAAATCTGG
COX7A2L	GGTTTCCACAGAAGCACCAC	CCTCGTTTCAGGTAGACGGG
Pyrosequencing	Forward (5'-3')	Reverse (5'-3')	Sequencing probe (5'-3')
BACH2	TTATTGTGAATGGGGA	[Btn]ACTACTACTACTAAAAC	GATTGAGAGTGTGGG
CXCR4 (Up)	GGTGTTAAAGGGGAGGTTAAATTAT	[Btn]ACCTAAACTAAATTCCCAAAAAAAA	GAAGGTTTTTTTTTTTAAATTTAAA
IL6ST	GAGAAGGATTTGATAGTGT	[Btn]CCTCCTCACCTCAAAC	GAGAAGGATTTGATAGTGT

## Sheet: Table S2
Table S2: Design of QIAseq targeted methyl panel for this study.
BACH2 panel										CXCR4 Panel
hg38 Chr	hg38 Start	hg38 End	Length (bp)	Primers selected total	Primers selected plus strand	Primers selected minus strand	Target bp total length	Target CpGs		hg38 Chr	hg38 Start	hg38 End	Length (bp)	Primers selected total	Primers selected plus strand	Primers selected minus strand	Target bp total length	Target CpGs
chr6	90296566	90297151	585	4	2	2	586	84		chr2	136117061	136117810	749	7	3	4	750	64
chr11	48181097	48181479	382	4	2	2	383	4		chr7	129330796	129331554	758	4	2	2	759	7
chr12	94747471	94748292	821	5	3	2	822	4		chr5	180245691	180246215	524	3	1	2	525	4
chr13	112043404	112043856	452	4	2	2	453	3		chr9	581543	582264	721	8	4	4	722	6
chr13	47479468	47479942	474	3	1	2	475	3		chr6	164369036	164369744	708	8	4	4	709	5
chr14	39577232	39578053	821	4	2	2	822	2		chr13	64363333	64363889	556	6	3	3	557	5
chr15	67402033	67402854	821	7	5	2	822	6		chr12	109276035	109276760	725	6	3	3	726	8
chr16	26706977	26707798	821	8	4	4	822	7		chr1	35545093	35545652	559	7	3	4	560	4
chr16	59382985	59383806	821	8	5	3	822	7		chr8	94879742	94880548	806	5	2	3	807	6
chr16	71667876	71668404	528	3	1	2	529	15		chr14	23537779	23538573	794	9	4	5	795	14
chr16	9137928	9138400	472	4	2	2	473	10		chr1	37365916	37366535	619	5	2	3	620	8
chr17	71854073	71854538	465	4	1	3	466	4		chr12	74276622	74277350	728	6	4	2	729	3
chr1	162513811	162514406	595	3	2	1	596	6		chr6	19405491	19406031	540	3	1	2	541	5
chr1	36682791	36683612	821	4	2	2	822	4		chr1	194921609	194922286	677	6	4	2	678	4
chr21	24632030	24632851	821	6	2	4	822	7		chr3	132417173	132417887	714	5	3	2	715	61
chr21	37743129	37743950	821	8	3	5	822	6		chr20	24020282	24020959	677	5	4	1	678	8
chr2	100206295	100206754	459	5	2	3	460	3		Total				93	47	46	10871	212
chr2	171703531	171704352	821	3	3	0	822	4
chr2	44511462	44511931	469	3	2	1	470	4
chr4	93367436	93368257	821	3	3	0	822	3
chr5	13478026	13478847	821	6	3	3	822	5
chr5	143420928	143421683	755	6	4	2	756	3
chr5	146888536	146889357	821	7	3	4	822	3
chr11	108417206	108418027	821	2	2	0	822	9
chr7	155407188	155408009	821	3	3	0	822	10
chr7	27977975	27978590	615	5	3	2	616	3
chr8	99183233	99184054	821	3	3	0	822	3
chr9	109006306	109006731	425	4	2	2	426	2
chr9	1220564	1221385	821	8	5	3	822	8
chr9	16200937	16201758	821	7	3	4	822	3
chr9	36922427	36923248	821	10	5	5	822	11
chrX	107658067	107658527	460	5	2	3	461	3
chrX	130358361	130359182	821	7	4	3	822	9
Total				166	91	75	22768	258

## Sheet: Table S3
Table S3: Targeted methyl-sequencing of on-target and off-target regions for all constructs three days post-transfection (BACH2 panel, coverage >10X).
			CRISPRoff - g8			3A3A - g8			3A3L - g8			3A-KRAB - g8			M.SssI - g8			SunTag - g8			3A - g8			d3A - g8			Lipofectamine			Untreated			CRISPRoff - NTC			3A3A - NTC			3A3L - NTC			3A-KRAB - NTC			M.SssI - NTC			SunTag - NTC
Chr	Start	End	CRISPRoff_C.Cov	CRISPRoff_M.Cov	CRISPRoff_Methyl (%)	3A3A_C.Cov	3A3A_M.Cov	3A3A_Methyl%	3A3L_C.Cov	3A3L_M.Cov	3A3L_Methyl (%)	3Akr_C.Cov	3Akr_M.Cov	3Akr_Methyl (%)	M.SssI_C.Cov	M.SssI_M.Cov	M.SssI_Methyl (%)	SunTagt_C.Cov	SunTagt_M.Cov	SunTagt_Methyl (%)	3A_C.Cov	3A_M.Cov	3A_Methyl (%)	d3A_C.Cov	d3A_M.Cov	d3A_Methyl (%)	lipo_C.Cov	lipo_M.Cov	lipo_Methyl (%)	nt_C.Cov	nt_M.Cov	nt_Methyl (%)	CRISPRoff_C.Cov	CRISPRoff_M.Cov	CRISPRoff_Methyl (%)	3A3A_C.Cov	3A3A_M.Cov	3A3A_Methyl (%)	3A3L_C.Cov	3A3L_M.Cov	3A3L_Methyl (%)	3Akr_C.Cov	3Akr_M.Cov	3Akr_Methyl (%)	M.SssI_C.Cov	M.SssI_M.Cov	M.SssI_Methyl (%)	SunTagt_C.Cov	SunTagt_M.Cov
BACH2 locus
6	90296573	90296574	2133	700	0.328176	334	153	0.46	272	156	0.57	275	19	0.07	190	35	0.18	189	36	0.19	221	21	0.1	266	1	0.00376	343	7	0.02	161	1	0.00621	3877	132	0.0340469	401	163	0.41	98	38	0.39	320	10	0.03	483	92	0.19	205	41
6	90296583	90296584	2005	613	0.305736	325	170	0.52	268	178	0.66	264	21	0.08	190	22	0.12	185	42	0.23	216	52	0.24	260	3	0.01	339	8	0.02	158	1	0.00633	3719	105	0.0282334	388	156	0.4	92	25	0.27	311	16	0.05	461	42	0.09	197	47
6	90296591	90296592	1947	232	0.119158	316	99	0.31	262	94	0.36	257	19	0.07	187	22	0.12	173	29	0.17	215	44	0.2	247	3	0.01	331	7	0.02	149	2	0.01	3595	127	0.0353268	385	131	0.34	92	31	0.34	302	19	0.06	443	45	0.1	195	32
6	90296593	90296594	1897	1005	0.529784	315	256	0.81	259	221	0.85	250	78	0.31	182	36	0.2	177	115	0.65	207	115	0.56	233	7	0.03	320	2	0.00625	150	1	0.00667	3450	650	0.188406	381	289	0.76	92	64	0.7	290	76	0.26	428	97	0.23	191	122
6	90296602	90296603	1808	433	0.239491	309	153	0.5	256	143	0.56	248	52	0.21	175	29	0.17	169	57	0.34	208	74	0.36	231	5	0.02	307	3	0.00977	143	4	0.03	3361	111	0.0330259	357	175	0.49	87	52	0.6	279	24	0.09	420	72	0.17	179	50
6	90296604	90296605	1772	427	0.240971	312	176	0.56	247	119	0.48	242	55	0.23	168	94	0.56	158	49	0.31	205	77	0.38	216	5	0.02	304	16	0.05	136	7	0.05	3294	232	0.0704311	347	185	0.53	81	44	0.54	276	34	0.12	401	162	0.4	167	60
6	90296621	90296622	1576	168	0.106599	266	66	0.25	207	45	0.22	214	23	0.11	157	9	0.06	142	20	0.14	198	28	0.14	201	5	0.02	273	13	0.05	124	9	0.07	2969	104	0.0350286	301	61	0.2	66	13	0.2	254	9	0.04	365	20	0.05	153	13
6	90296635	90296636	2524	143	0.0566561	389	65	0.17	326	84	0.26	241	13	0.05	182	27	0.15	182	23	0.13	235	21	0.09	229	6	0.03	298	5	0.02	143	1	0.00699	4311	69	0.0160056	442	73	0.17	90	17	0.19	279	5	0.02	433	56	0.13	180	11
6	90296641	90296642	2301	393	0.170795	337	151	0.45	283	130	0.46	217	23	0.11	170	43	0.25	155	53	0.34	218	50	0.23	207	3	0.01	274	10	0.04	129	3	0.02	4020	125	0.0310945	360	107	0.3	70	20	0.29	247	13	0.05	370	70	0.19	153	18
6	90296644	90296645	1833	102	0.0556465	260	56	0.22	212	67	0.32	209	11	0.05	145	8	0.06	121	22	0.18	189	19	0.1	191	3	0.02	250	1	0.004	117	1	0.00855	3231	51	0.0157846	276	41	0.15	56	7	0.12	234	0	0	333	38	0.11	135	10
6	90296666	90296667	1052	382	0.363118	240	205	0.85	198	169	0.85	53	23	0.43	57	4	0.07	99	73	0.74	91	49	0.54	53	0	0	65	0	0	31	3	0.1	1661	67	0.0403371	238	172	0.72	44	30	0.68	57	8	0.14	119	30	0.25	67	29
6	90296677	90296678	1116	471	0.422043	247	197	0.8	211	172	0.82	66	15	0.23	79	25	0.32	95	62	0.65	112	50	0.45	86	1	0.01	75	0	0	54	3	0.06	1757	131	0.0745589	240	163	0.68	52	33	0.63	80	6	0.07	150	59	0.39	78	27
6	90296688	90296689	1095	492	0.449315	246	213	0.87	170	145	0.85	67	22	0.33	68	17	0.25	102	63	0.62	105	57	0.54	63	0	0	62	1	0.02	43	2	0.05	1680	116	0.0690476	246	168	0.68	47	27	0.57	75	7	0.09	131	37	0.28	71	31
6	90296694	90296695	1210	550	0.454545	233	203	0.87	160	142	0.89	80	29	0.36	72	34	0.47	104	56	0.54	106	50	0.47	81	0	0	81	0	0	58	2	0.03	1718	97	0.056461	242	173	0.71	44	27	0.61	90	6	0.07	156	58	0.37	73	18
6	90296699	90296700	1256	531	0.422771	211	179	0.85	148	125	0.84	77	14	0.18	60	28	0.47	96	58	0.6	111	50	0.45	63	0	0	84	0	0	53	4	0.08	1737	63	0.0362694	228	127	0.56	31	13	0.42	85	9	0.11	142	45	0.32	73	35
6	90296702	90296703	1327	486	0.36624	207	176	0.85	148	128	0.86	80	15	0.19	63	17	0.27	96	39	0.41	112	42	0.38	73	0	0	93	0	0	58	1	0.02	1847	74	0.040065	227	119	0.52	27	16	0.59	84	1	0.01	155	63	0.41	81	21
6	90296705	90296706	1350	605	0.448148	201	180	0.9	158	134	0.85	90	14	0.16	71	27	0.38	97	47	0.48	118	59	0.5	77	0	0	110	0	0	61	1	0.02	1861	77	0.0413756	218	140	0.64	29	10	0.34	96	11	0.11	159	63	0.4	80	24
6	90296719	90296720	1271	629	0.494886	185	171	0.92	166	150	0.9	93	29	0.31	66	17	0.26	101	74	0.73	107	66	0.62	71	0	0	114	1	0.00877	58	2	0.03	1786	159	0.0890258	207	154	0.74	30	11	0.37	116	11	0.09	157	44	0.28	76	53
6	90296727	90296728	1231	615	0.499594	178	160	0.9	162	144	0.89	113	55	0.49	70	14	0.2	95	70	0.74	113	65	0.58	74	1	0.01	120	4	0.03	68	1	0.01	1719	195	0.113438	203	158	0.78	33	24	0.73	119	42	0.35	159	27	0.17	81	58
6	90296733	90296734	1249	280	0.224179	165	105	0.64	155	89	0.57	112	42	0.38	69	15	0.22	94	45	0.48	116	51	0.44	80	1	0.01	126	0	0	67	1	0.01	1682	85	0.0505351	201	128	0.64	34	10	0.29	125	25	0.2	166	40	0.24	76	44
6	90296736	90296737	1278	476	0.372457	161	100	0.62	151	127	0.84	116	37	0.32	74	7	0.09	91	34	0.37	104	42	0.4	87	2	0.02	126	1	0.00794	64	2	0.03	1749	123	0.0703259	198	117	0.59	28	22	0.79	128	33	0.26	170	39	0.23	79	44
6	90296740	90296741	1245	314	0.252209	157	104	0.66	141	104	0.74	108	61	0.56	67	12	0.18	81	52	0.64	92	53	0.58	78	4	0.05	123	0	0	61	2	0.03	1751	135	0.0770988	195	150	0.77	27	15	0.56	115	34	0.3	154	42	0.27	79	50
6	90296746	90296747	1229	169	0.13751	153	73	0.48	147	93	0.63	116	26	0.22	76	5	0.07	88	37	0.42	90	44	0.49	86	1	0.01	130	3	0.02	64	4	0.06	1727	41	0.0237406	198	109	0.55	28	15	0.54	126	13	0.1	175	24	0.14	84	49
6	90296752	90296753	1153	103	0.0893322	147	68	0.46	145	83	0.57	110	32	0.29	83	21	0.25	82	47	0.57	91	39	0.43	80	2	0.03	127	2	0.02	58	1	0.02	1664	39	0.0234375	195	120	0.62	28	12	0.43	122	19	0.16	174	45	0.26	78	34
6	90296759	90296760	968	165	0.170455	144	81	0.56	135	72	0.53	121	31	0.26	86	18	0.21	84	38	0.45	89	30	0.34	84	3	0.04	133	2	0.02	60	1	0.02	1267	92	0.0726125	185	91	0.49	23	10	0.43	128	18	0.14	181	39	0.22	70	47
6	90296763	90296764	964	86	0.0892116	135	68	0.5	137	84	0.61	123	29	0.24	84	16	0.19	81	39	0.48	94	32	0.34	86	2	0.02	132	0	0	57	0	0	1237	58	0.0468876	189	107	0.57	20	5	0.25	122	20	0.16	174	57	0.33	68	33
6	90296770	90296771	924	95	0.102814	146	61	0.42	129	54	0.42	121	20	0.17	85	38	0.45	81	27	0.33	98	36	0.37	93	0	0	139	1	0.00719	61	0	0	1239	66	0.0532688	187	86	0.46	22	8	0.36	129	8	0.06	187	62	0.33	68	30
6	90296774	90296775	879	191	0.217292	144	94	0.65	124	92	0.74	118	67	0.57	87	34	0.39	83	53	0.64	100	58	0.58	95	0	0	143	4	0.03	61	1	0.02	1208	125	0.103477	175	124	0.71	23	12	0.52	134	53	0.4	187	80	0.43	75	58
6	90296780	90296781	845	210	0.248521	138	83	0.6	128	70	0.55	123	24	0.2	90	20	0.22	78	36	0.46	105	34	0.32	98	2	0.02	146	1	0.00685	65	0	0	1188	103	0.0867003	179	75	0.42	23	13	0.57	136	18	0.13	191	47	0.25	78	39
6	90296784	90296785	814	95	0.116708	136	56	0.41	126	51	0.4	127	20	0.16	87	11	0.13	70	34	0.49	102	32	0.31	98	2	0.02	147	3	0.02	62	2	0.03	1157	54	0.0466724	174	85	0.49	21	7	0.33	133	9	0.07	193	42	0.22	86	54
6	90296793	90296794	751	144	0.191744	120	65	0.54	125	53	0.42	126	24	0.19	96	15	0.16	73	37	0.51	106	35	0.33	106	1	0.00943	141	4	0.03	61	0	0	1128	82	0.072695	180	86	0.48	23	9	0.39	138	23	0.17	197	63	0.32	84	43
6	90296822	90296823	612	187	0.305556	85	55	0.65	122	64	0.52	113	42	0.37	98	28	0.29	60	32	0.53	92	24	0.26	102	1	0.0098	135	2	0.01	50	1	0.02	1045	159	0.152153	162	102	0.63	22	7	0.32	137	35	0.26	168	52	0.31	74	44
6	90296825	90296826	591	245	0.414552	81	53	0.65	123	76	0.62	112	32	0.29	91	21	0.23	60	34	0.57	94	39	0.41	103	2	0.02	132	2	0.02	49	1	0.02	1019	196	0.192345	155	107	0.69	22	15	0.68	137	33	0.24	162	46	0.28	77	53
6	90296828	90296829	566	214	0.378092	76	46	0.61	119	78	0.66	113	34	0.3	94	47	0.5	56	28	0.5	93	31	0.33	104	1	0.00962	134	0	0	51	3	0.06	984	27	0.027439	156	68	0.44	26	9	0.35	121	20	0.17	151	49	0.32	72	31
6	90296833	90296834	547	227	0.414991	84	69	0.82	108	89	0.82	116	50	0.43	94	8	0.09	56	34	0.61	101	60	0.59	106	0	0	120	0	0	53	0	0	951	51	0.0536278	153	74	0.48	20	9	0.45	111	15	0.14	151	28	0.19	80	40
6	90296836	90296837	517	299	0.578337	87	73	0.84	98	82	0.84	106	46	0.43	96	51	0.53	52	34	0.65	97	67	0.69	103	2	0.02	113	4	0.04	49	3	0.06	934	50	0.0535332	145	73	0.5	20	15	0.75	106	19	0.18	140	52	0.37	74	34
6	90296848	90296849	517	311	0.601547	84	74	0.88	90	75	0.83	105	66	0.63	104	69	0.66	50	33	0.66	98	80	0.82	98	13	0.13	111	4	0.04	38	1	0.03	936	136	0.145299	136	101	0.74	19	14	0.74	96	31	0.32	142	79	0.56	80	49
6	90296850	90296851	500	313	0.626	84	71	0.85	90	75	0.83	97	64	0.66	103	52	0.5	50	29	0.58	96	80	0.83	89	5	0.06	97	4	0.04	37	0	0	894	98	0.10962	122	85	0.7	18	13	0.72	92	42	0.46	132	73	0.55	83	40
6	90296853	90296854	503	314	0.624254	80	73	0.91	94	79	0.84	97	55	0.57	105	76	0.72	53	27	0.51	94	73	0.78	87	6	0.07	100	3	0.03	41	1	0.02	880	58	0.0659091	123	67	0.54	18	15	0.83	93	25	0.27	144	74	0.51	82	34
6	90296855	90296856	498	226	0.453815	75	48	0.64	97	81	0.84	92	28	0.3	106	85	0.8	51	23	0.45	95	65	0.68	86	3	0.03	105	3	0.03	37	0	0	862	23	0.0266821	120	40	0.33	16	11	0.69	88	15	0.17	139	73	0.53	81	12
6	90296857	90296858	486	309	0.635802	79	73	0.92	95	79	0.83	93	45	0.48	109	79	0.72	53	27	0.51	98	81	0.83	79	2	0.03	100	2	0.02	37	3	0.08	867	63	0.0726644	118	47	0.4	16	13	0.81	84	13	0.15	138	69	0.5	82	28
6	90296864	90296865	502	321	0.639442	75	49	0.65	89	58	0.65	89	55	0.62	100	40	0.4	51	21	0.41	100	82	0.82	74	4	0.05	91	4	0.04	37	2	0.05	868	166	0.191244	122	103	0.84	15	13	0.87	77	39	0.51	128	43	0.34	80	53
6	90296873	90296874	553	325	0.587703	79	38	0.48	98	46	0.47	91	2	0.02	99	4	0.04	55	1	0.02	102	29	0.28	80	0	0	94	1	0.01	40	4	0.1	842	28	0.0332542	126	31	0.25	17	8	0.47	86	1	0.01	138	11	0.08	80	31
6	90296878	90296879	554	19	0.034296	76	1	0.01	88	2	0.02	88	0	0	83	1	0.01	54	1	0.02	91	5	0.05	73	1	0.01	81	1	0.01	37	1	0.03	773	34	0.0439845	121	44	0.36	17	9	0.53	79	6	0.08	124	9	0.07	77	39
6	90296894	90296895	594	16	0.026936	78	0	0	92	0	0	83	1	0.01	82	4	0.05	54	1	0.02	88	3	0.03	78	1	0.01	84	2	0.02	35	2	0.06	783	38	0.0485313	123	37	0.3	22	13	0.59	91	1	0.01	130	12	0.09	80	30
6	90296912	90296913	570	408	0.715789	77	29	0.38	87	50	0.57	79	5	0.06	79	6	0.08	57	18	0.32	72	8	0.11	76	0	0	81	2	0.02	38	1	0.03	779	12	0.0154044	120	25	0.21	24	12	0.5	87	4	0.05	117	12	0.1	67	17
6	90296915	90296916	553	395	0.714286	82	11	0.13	85	40	0.47	66	3	0.05	72	8	0.11	57	18	0.32	65	4	0.06	71	1	0.01	75	2	0.03	36	1	0.03	763	15	0.0196592	113	10	0.09	21	3	0.14	81	2	0.02	117	13	0.11	67	7
6	90296921	90296922	546	402	0.736264	81	39	0.48	90	62	0.69	73	0	0	76	5	0.07	57	35	0.61	66	16	0.24	76	1	0.01	72	3	0.04	37	0	0	694	24	0.0345821	112	33	0.29	25	12	0.48	87	2	0.02	113	7	0.06	68	20
6	90296928	90296929	553	416	0.75226	75	36	0.48	88	60	0.68	66	12	0.18	69	17	0.25	54	34	0.63	64	6	0.09	60	0	0	62	3	0.05	35	4	0.11	696	38	0.0545977	105	57	0.54	25	14	0.56	73	10	0.14	110	19	0.17	64	35
6	90297114	90297115	408	176	0.431373	126	95	0.75	83	65	0.78	166	28	0.17	58	9	0.16	69	24	0.35	83	35	0.42	125	2	0.02	142	2	0.01	55	1	0.02	636	109	0.171384	218	101	0.46	29	22	0.76	175	19	0.11	285	67	0.24	71	36
6	90297117	90297118	429	164	0.382284	138	40	0.29	85	24	0.28	176	10	0.06	67	16	0.24	74	9	0.12	87	11	0.13	141	1	0.00709	160	2	0.01	63	0	0	653	34	0.0520674	228	42	0.18	30	4	0.13	187	3	0.02	317	87	0.27	71	10
6	90297135	90297136	610	231	0.378689	171	136	0.8	102	65	0.64	216	75	0.35	80	14	0.17	96	44	0.46	102	65	0.64	171	4	0.02	187	6	0.03	69	1	0.01	926	257	0.277538	288	206	0.72	41	33	0.8	238	98	0.41	387	88	0.23	108	66
6	90297144	90297145	678	98	0.144543	181	70	0.39	110	42	0.38	215	30	0.14	80	22	0.28	100	18	0.18	107	29	0.27	178	3	0.02	197	6	0.03	76	1	0.01	1036	120	0.11583	299	105	0.35	41	19	0.46	245	22	0.09	408	116	0.28	114	28
6	90297148	90297149	727	199	0.273728	188	71	0.38	113	51	0.45	226	34	0.15	87	21	0.24	107	31	0.29	112	30	0.27	178	2	0.01	207	7	0.03	81	0	0	1093	107	0.0978957	309	126	0.41	44	26	0.59	259	26	0.1	426	94	0.22	115	26
6	90297150	90297151	745	63	0.0845638	192	17	0.09	111	9	0.08	227	6	0.03	90	21	0.23	110	5	0.05	112	9	0.08	182	0	0	211	3	0.01	82	4	0.05	1108	10	0.00902527	318	25	0.08	43	6	0.14	263	2	0.0076	430	101	0.23	119	2
Predicted off-target loci
1	36682935	36682936	3426	1412	0.412142	813	483	0.59	626	297	0.47	858	394	0.46	675	283	0.42	469	235	0.5	666	328	0.49	752	343	0.46	1032	423	0.41	704	292	0.41	3074	1338	0.435264	1717	1068	0.62	283	183	0.65	872	400	0.46	1515	692	0.46	616	330
1	36683255	36683256	1066	69	0.064728	459	53	0.12	235	28	0.12	439	36	0.08	295	18	0.06	192	18	0.09	306	21	0.07	372	22	0.06	467	35	0.07	213	14	0.07	902	84	0.0931264	821	80	0.1	122	15	0.12	379	44	0.12	646	36	0.06	248	21
1	36683316	36683317	2318	416	0.179465	821	461	0.56	522	234	0.45	886	234	0.26	639	181	0.28	446	183	0.41	671	165	0.25	795	190	0.24	935	218	0.23	554	115	0.21	1914	330	0.172414	1678	854	0.51	249	103	0.41	831	185	0.22	1286	295	0.23	606	200
1	162513816	162513817	1041	1017	0.976945	352	347	0.99	232	223	0.96	322	316	0.98	322	315	0.98	212	212	1	283	271	0.96	321	317	0.99	318	311	0.98	234	229	0.98	751	730	0.972037	723	702	0.97	87	82	0.94	379	373	0.98	500	482	0.96	229	225
1	162513859	162513860	1399	1364	0.974982	496	478	0.96	322	320	0.99	485	471	0.97	472	460	0.97	274	268	0.98	374	373	1	385	379	0.98	456	447	0.98	321	311	0.97	1095	1066	0.973516	1001	981	0.98	135	131	0.97	561	550	0.98	769	755	0.98	277	272
1	162514113	162514114	564	545	0.966312	96	91	0.95	83	76	0.92	110	109	0.99	72	68	0.94	47	44	0.94	71	66	0.93	103	101	0.98	136	134	0.99	114	111	0.97	426	410	0.962441	188	176	0.94	53	53	1	125	122	0.98	168	165	0.98	101	97
1	162514149	162514150	498	470	0.943775	86	84	0.98	75	73	0.97	106	102	0.96	67	65	0.97	46	44	0.96	69	64	0.93	97	93	0.96	127	119	0.94	97	94	0.97	365	343	0.939726	180	174	0.97	41	35	0.85	119	115	0.97	152	144	0.95	93	89
2	44511531	44511532	406	397	0.977833	93	92	0.99	60	60	1	126	125	0.99	108	106	0.98	54	54	1	97	95	0.98	127	125	0.98	132	124	0.94	106	95	0.9	298	293	0.983221	200	194	0.97	24	24	1	129	125	0.97	174	171	0.98	62	59
2	44511580	44511581	1044	343	0.328544	214	55	0.26	157	47	0.3	266	89	0.33	239	76	0.32	144	53	0.37	229	81	0.35	250	87	0.35	288	77	0.27	188	73	0.39	839	238	0.283671	419	158	0.38	93	27	0.29	318	96	0.3	434	129	0.3	148	34
2	44511624	44511625	2461	1410	0.572938	564	334	0.59	358	219	0.61	638	400	0.63	496	305	0.61	347	218	0.63	536	342	0.64	577	355	0.62	628	359	0.57	412	244	0.59	2047	1179	0.575965	1064	710	0.67	214	134	0.63	681	409	0.6	1002	570	0.57	379	221
2	44511641	44511642	3114	2904	0.932563	677	641	0.95	471	447	0.95	775	737	0.95	632	600	0.95	415	391	0.94	652	614	0.94	745	705	0.95	779	728	0.93	491	448	0.91	2478	2292	0.924939	1333	1284	0.96	280	269	0.96	816	781	0.96	1215	1156	0.95	482	469
2	100206330	100206331	1059	986	0.931067	458	442	0.97	205	192	0.94	333	322	0.97	248	228	0.92	155	141	0.91	248	227	0.92	312	277	0.89	311	271	0.87	230	218	0.95	1020	936	0.917647	658	626	0.95	100	94	0.94	390	373	0.96	644	584	0.91	218	189
2	100206433	100206434	3417	3061	0.895815	1025	949	0.93	589	544	0.92	870	770	0.89	676	623	0.92	432	392	0.91	697	639	0.92	913	812	0.89	900	761	0.85	669	581	0.87	3482	3074	0.882826	1768	1623	0.92	331	319	0.96	1142	1038	0.91	1556	1376	0.88	674	608
2	100206606	100206607	3212	1569	0.488481	914	436	0.48	662	323	0.49	991	475	0.48	765	359	0.47	441	237	0.54	702	342	0.49	934	453	0.49	1032	466	0.45	805	346	0.43	2546	1367	0.536921	1719	845	0.49	277	129	0.47	953	455	0.48	1496	772	0.52	688	367
2	171703618	171703619	3497	3209	0.917644	978	893	0.91	639	597	0.93	973	888	0.91	794	708	0.89	518	424	0.82	566	516	0.91	863	755	0.87	972	867	0.89	750	678	0.9	3231	2985	0.923863	1682	1540	0.92	291	286	0.98	961	852	0.89	1558	1370	0.88	628	564
2	171703780	171703781	1803	696	0.386023	534	300	0.56	304	148	0.49	521	215	0.41	399	161	0.4	223	85	0.38	361	145	0.4	518	201	0.39	509	214	0.42	427	156	0.37	1389	512	0.368611	872	454	0.52	191	79	0.41	543	233	0.43	852	374	0.44	345	161
2	171703822	171703823	1961	128	0.0652728	561	185	0.33	317	70	0.22	550	25	0.05	401	31	0.08	236	62	0.26	376	36	0.1	528	19	0.04	539	16	0.03	440	19	0.04	1537	70	0.0455433	916	350	0.38	190	47	0.25	563	17	0.03	883	63	0.07	369	78
2	171703890	171703891	274	243	0.886861	88	82	0.93	63	61	0.97	109	91	0.83	68	61	0.9	44	42	0.95	70	67	0.96	76	68	0.89	98	80	0.82	84	72	0.86	175	152	0.868571	182	177	0.97	22	21	0.95	97	85	0.88	151	125	0.83	76	69
4	93367559	93367560	1722	1592	0.924506	449	402	0.9	272	255	0.94	487	451	0.93	444	414	0.93	312	300	0.96	317	285	0.9	485	454	0.94	445	407	0.91	379	340	0.9	1319	1223	0.927218	811	751	0.93	181	171	0.94	498	467	0.94	699	657	0.94	363	321
4	93367694	93367695	1623	854	0.526186	417	254	0.61	267	163	0.61	441	238	0.54	381	226	0.59	268	162	0.6	351	179	0.51	473	255	0.54	406	221	0.54	356	208	0.58	1234	639	0.517828	879	518	0.59	189	116	0.61	477	255	0.53	605	347	0.57	335	193
4	93367843	93367844	1574	725	0.46061	347	176	0.51	277	150	0.54	429	203	0.47	337	181	0.54	243	108	0.44	316	173	0.55	403	184	0.46	376	184	0.49	306	160	0.52	1212	576	0.475248	743	379	0.51	159	91	0.57	458	213	0.47	627	301	0.48	315	144
5	13478303	13478304	5079	55	0.0108289	1186	39	0.03	842	22	0.03	1340	18	0.01	876	16	0.02	578	7	0.01	951	7	0.00736	1082	19	0.02	1209	10	0.00827	937	12	0.01	4237	49	0.0115648	2339	82	0.04	376	11	0.03	1529	17	0.01	2039	31	0.02	831	26
5	13478344	13478345	3361	345	0.102648	746	110	0.15	565	82	0.15	861	79	0.09	568	73	0.13	395	62	0.16	637	52	0.08	748	78	0.1	817	84	0.1	642	70	0.11	2855	299	0.104729	1514	235	0.16	263	41	0.16	967	105	0.11	1313	101	0.08	546	77
5	13478388	13478389	4276	300	0.070159	1005	186	0.19	746	135	0.18	1073	56	0.05	789	43	0.05	495	88	0.18	842	87	0.1	933	42	0.05	1064	44	0.04	793	42	0.05	3694	237	0.0641581	1987	440	0.22	346	48	0.14	1293	54	0.04	1727	98	0.06	700	74
5	13478421	13478422	6318	123	0.0194682	1471	139	0.09	1037	56	0.05	1433	25	0.02	1104	49	0.04	739	26	0.04	1181	36	0.03	1344	24	0.02	1571	35	0.02	1130	26	0.02	5384	174	0.032318	2867	219	0.08	520	24	0.05	1832	58	0.03	2496	187	0.07	1025	73
5	13478430	13478431	6299	378	0.0600095	1482	487	0.33	1035	269	0.26	1424	50	0.04	1110	65	0.06	736	112	0.15	1179	139	0.12	1342	47	0.04	1561	57	0.04	1127	45	0.04	5343	339	0.0634475	2887	1071	0.37	513	98	0.19	1826	81	0.04	2511	231	0.09	1031	139
5	143421147	143421148	5445	4705	0.864096	1336	1167	0.87	844	750	0.89	1418	1214	0.86	1062	900	0.85	681	571	0.84	926	790	0.85	1327	1091	0.82	1131	920	0.81	989	799	0.81	5004	4244	0.848122	2739	2284	0.83	485	441	0.91	1575	1324	0.84	2226	1877	0.84	939	796
5	143421360	143421361	3415	2994	0.87672	803	749	0.93	556	481	0.87	927	862	0.93	627	563	0.9	410	365	0.89	661	586	0.89	793	709	0.89	837	733	0.88	581	513	0.88	3082	2845	0.923102	1596	1429	0.9	322	299	0.93	1081	972	0.9	1502	1363	0.91	633	550
5	146888587	146888588	2824	640	0.226629	817	381	0.47	586	242	0.41	851	137	0.16	643	102	0.16	426	113	0.27	662	127	0.19	736	93	0.13	726	103	0.14	527	51	0.1	2267	540	0.2382	1509	588	0.39	302	84	0.28	890	168	0.19	1247	301	0.24	544	163
5	146888937	146888938	3042	675	0.221893	832	140	0.17	631	142	0.23	934	137	0.15	745	109	0.15	439	70	0.16	754	107	0.14	866	124	0.14	935	142	0.15	668	90	0.13	2617	757	0.289263	1748	464	0.27	313	100	0.32	984	191	0.19	1420	238	0.17	646	138
5	146889032	146889033	4550	69	0.0151648	1154	22	0.02	781	12	0.02	1201	13	0.01	1030	25	0.02	542	9	0.02	933	16	0.02	1059	20	0.02	1160	22	0.02	854	20	0.02	3671	88	0.0239717	2162	74	0.03	430	3	0.00698	1294	22	0.02	1792	21	0.01	887	24
7	27978258	27978259	2269	2170	0.956368	507	494	0.97	379	365	0.96	579	564	0.97	439	419	0.95	241	233	0.97	445	429	0.96	548	523	0.95	595	571	0.96	448	430	0.96	1921	1854	0.965122	1029	999	0.97	216	207	0.96	591	571	0.97	832	794	0.95	433	419
7	27978495	27978496	1990	1868	0.938693	584	561	0.96	392	377	0.96	580	569	0.98	498	479	0.96	301	291	0.97	482	462	0.96	534	524	0.98	598	570	0.95	443	422	0.95	1825	1721	0.943014	1098	1059	0.96	209	206	0.99	680	654	0.96	950	911	0.96	439	428
7	27978579	27978580	2288	2204	0.963287	641	621	0.97	419	410	0.98	603	584	0.97	512	483	0.94	322	312	0.97	495	486	0.98	572	551	0.96	611	578	0.95	477	458	0.96	2072	1963	0.947394	1142	1098	0.96	223	218	0.98	714	696	0.97	1001	962	0.96	462	441
8	99183264	99183265	2347	1329	0.566255	710	453	0.64	471	295	0.63	785	478	0.61	526	318	0.6	403	259	0.64	552	365	0.66	686	436	0.64	675	405	0.6	475	313	0.66	2111	1265	0.599242	1334	833	0.62	329	187	0.57	817	530	0.65	1195	760	0.64	516	329
8	99183281	99183282	2544	2211	0.869104	748	672	0.9	498	443	0.89	819	742	0.91	558	492	0.88	414	365	0.88	567	507	0.89	707	608	0.86	715	630	0.88	500	438	0.88	2280	2065	0.905702	1384	1261	0.91	333	295	0.89	838	755	0.9	1234	1103	0.89	540	493
8	99183565	99183566	1180	1120	0.949153	306	279	0.91	241	229	0.95	384	357	0.93	306	283	0.92	216	203	0.94	260	247	0.95	361	339	0.94	360	336	0.93	271	253	0.93	987	883	0.89463	667	628	0.94	132	125	0.95	366	340	0.93	492	466	0.95	290	267
9	1220589	1220590	1791	386	0.215522	358	126	0.35	276	59	0.21	422	72	0.17	283	44	0.16	170	29	0.17	332	65	0.2	359	41	0.11	395	51	0.13	237	42	0.18	1417	265	0.187015	726	177	0.24	161	42	0.26	491	120	0.24	639	158	0.25	257	68
9	1220637	1220638				141	89	0.63	107	63	0.59	156	72	0.46	107	53	0.5	54	24	0.44	122	68	0.56	131	64	0.49	139	63	0.45	93	48	0.52				231	137	0.59	55	36	0.65	147	92	0.63	232	113	0.49	100	54
9	1220741	1220742	3348	580	0.173238	971	214	0.22	727	190	0.26	910	108	0.12	783	95	0.12	446	56	0.13	734	102	0.14	893	154	0.17	813	82	0.1	754	92	0.12	2552	377	0.147727	1644	285	0.17	266	54	0.2	962	140	0.15	1563	246	0.16	564	101
9	1220978	1220979	2639	1701	0.644562	712	492	0.69	501	334	0.67	700	452	0.65	589	352	0.6	358	218	0.61	633	410	0.65	706	438	0.62	755	435	0.58	565	332	0.59	1982	1242	0.62664	1319	936	0.71	222	153	0.69	876	594	0.68	1088	761	0.7	502	339
9	1221225	1221226	4060	364	0.0896552	1158	175	0.15	807	98	0.12	1067	90	0.08	853	56	0.07	596	45	0.08	887	88	0.1	968	59	0.06	1110	61	0.05	758	38	0.05	3386	297	0.0877141	1920	357	0.19	340	51	0.15	1282	139	0.11	1746	167	0.1	783	94
9	1221293	1221294	1393	140	0.100503	356	53	0.15	279	28	0.1	354	38	0.11	315	36	0.11	209	39	0.19	335	43	0.13	343	38	0.11	388	49	0.13	281	32	0.11	983	97	0.0986775	666	140	0.21	105	6	0.06	360	47	0.13	582	56	0.1	256	48
9	1221353	1221354	2250	213	0.0946667	523	66	0.13	392	41	0.1	585	48	0.08	429	46	0.11	280	23	0.08	448	46	0.1	485	36	0.07	543	41	0.08	392	45	0.11	1612	112	0.0694789	1073	130	0.12	162	12	0.07	598	77	0.13	973	84	0.09	360	27
9	1221374	1221375	2278	672	0.294996	551	248	0.45	399	119	0.3	586	138	0.24	424	101	0.24	301	102	0.34	436	124	0.28	497	117	0.24	548	120	0.22	394	79	0.2	1699	435	0.256033	1092	513	0.47	172	52	0.3	605	199	0.33	966	259	0.27	373	118
9	16201100	16201101	3319	3243	0.977102	906	887	0.98	617	605	0.98	932	913	0.98	653	646	0.99	464	459	0.99	619	603	0.97	956	932	0.97	1036	1014	0.98	730	714	0.98	2962	2902	0.979743	1692	1664	0.98	233	225	0.97	1033	1014	0.98	1530	1498	0.98	568	565
9	16201330	16201331	2242	1886	0.841213	633	549	0.87	406	354	0.87	577	474	0.82	384	322	0.84	279	236	0.85	486	386	0.79	584	479	0.82	643	530	0.82	397	315	0.79	1828	1634	0.893873	999	850	0.85	160	136	0.85	664	547	0.82	1012	856	0.85	339	286
9	16201423	16201424	2356	1717	0.728778	660	520	0.79	417	338	0.81	631	513	0.81	398	329	0.83	283	231	0.82	437	373	0.85	596	467	0.78	679	536	0.79	431	315	0.73	1900	1428	0.751579	1142	866	0.76	184	147	0.8	654	528	0.81	982	759	0.77	393	306
9	36922430	36922431	2442	2166	0.886978	749	660	0.88	572	501	0.88	754	671	0.89	483	425	0.88	372	333	0.9	637	566	0.89	680	580	0.85	873	749	0.86	511	463	0.91	2550	2296	0.900392	1197	1091	0.91	133	108	0.81	851	764	0.9	1213	1070	0.88	348	313
9	36922476	36922477	2746	2459	0.895484	852	809	0.95	634	596	0.94	840	789	0.94	553	516	0.93	397	356	0.9	740	681	0.92	743	669	0.9	998	951	0.95	575	537	0.93	2707	2501	0.923901	1308	1244	0.95	159	151	0.95	968	909	0.94	1366	1267	0.93	374	346
9	36922484	36922485	2686	2498	0.930007	862	818	0.95	629	594	0.94	835	783	0.94	558	514	0.92	378	346	0.92	736	674	0.92	743	680	0.92	1004	930	0.93	578	542	0.94	2632	2515	0.955547	1336	1291	0.97	162	150	0.93	942	889	0.94	1369	1268	0.93	384	359
9	36922518	36922519	2120	1969	0.928774	680	634	0.93	451	421	0.93	665	620	0.93	385	364	0.95	272	255	0.94	512	475	0.93	568	523	0.92	728	669	0.92	430	398	0.93	2067	1811	0.876149	1127	1066	0.95	102	100	0.98	743	676	0.91	1052	958	0.91	259	241
9	36922530	36922531	2327	2241	0.963043	703	668	0.95	475	469	0.99	699	673	0.96	430	412	0.96	288	272	0.94	529	515	0.97	618	607	0.98	781	760	0.97	441	428	0.97	2321	2242	0.965963	1219	1190	0.98	102	102	1	742	713	0.96	1066	1018	0.95	309	298
9	36922647	36922648	4270	3351	0.784778	1378	1088	0.79	975	740	0.76	1344	851	0.63	904	561	0.62	692	474	0.68	1009	668	0.66	1163	686	0.59	1504	820	0.55	839	462	0.55	4735	3753	0.792608	2252	1888	0.84	292	247	0.85	1442	1114	0.77	2108	1604	0.76	790	607
9	36922672	36922673	4243	2977	0.701626	1366	898	0.66	937	599	0.64	1302	650	0.5	902	397	0.44	634	327	0.52	1028	519	0.5	1125	455	0.4	1468	608	0.41	849	350	0.41	4600	3174	0.69	2255	1759	0.78	286	226	0.79	1422	989	0.7	2037	1365	0.67	770	535
9	36922725	36922726	3006	2572	0.855622	1076	871	0.81	759	630	0.83	1040	742	0.71	714	496	0.69	542	447	0.82	833	637	0.76	978	676	0.69	1181	817	0.69	719	458	0.64	3194	2710	0.848466	1617	1432	0.89	259	238	0.92	1122	935	0.83	1521	1284	0.84	621	533
9	36922755	36922756	3008	2010	0.668218	1072	667	0.62	754	432	0.57	1062	429	0.4	714	300	0.42	536	301	0.56	882	487	0.55	993	331	0.33	1197	428	0.36	729	260	0.36	3179	2108	0.663102	1652	1246	0.75	280	210	0.75	1158	721	0.62	1560	983	0.63	611	396
9	36922923	36922924	2491	2439	0.979125	787	772	0.98	596	591	0.99	859	848	0.99	582	563	0.97	449	444	0.99	715	699	0.98	725	712	0.98	849	834	0.98	566	544	0.96	2396	2328	0.971619	1175	1155	0.98	215	214	1	947	928	0.98	1238	1200	0.97	439	426
9	36923068	36923069	1585	689	0.4347	435	237	0.54	374	177	0.47	514	268	0.52	360	186	0.52	310	155	0.5	422	203	0.48	552	267	0.48	627	279	0.44	359	152	0.42	1748	749	0.42849	735	401	0.55	129	54	0.42	487	262	0.54	717	319	0.44	301	152
9	109006414	109006415	2678	2343	0.874907	703	640	0.91	517	474	0.92	803	721	0.9	666	593	0.89	379	338	0.89	496	435	0.88	764	644	0.84	845	710	0.84	641	525	0.82	2185	1872	0.856751	1231	1067	0.87	330	295	0.89	784	649	0.83	1268	1061	0.84	474	403
9	109006461	109006462	5069	4848	0.956402	1231	1179	0.96	905	878	0.97	1403	1348	0.96	1099	1072	0.98	677	636	0.94	782	748	0.96	1233	1180	0.96	1399	1308	0.93	1042	993	0.95	4648	4413	0.949441	2374	2309	0.97	531	517	0.97	1334	1293	0.97	2110	2040	0.97	797	763
11	48181115	48181116	4453	1408	0.316191	1247	438	0.35	830	270	0.33	1066	355	0.33	969	335	0.35	620	240	0.39	827	300	0.36	1168	397	0.34	1343	490	0.36	929	317	0.34	3768	1164	0.308917	2064	683	0.33	336	115	0.34	1297	415	0.32	1939	708	0.37	795	250
11	48181270	48181271	2338	1606	0.686912	887	692	0.78	522	364	0.7	805	581	0.72	604	457	0.76	399	303	0.76	632	452	0.72	718	536	0.75	912	641	0.7	587	410	0.7	2047	1446	0.7064	1485	1082	0.73	225	170	0.76	942	677	0.72	1327	949	0.72	534	414
11	48181291	48181292	2456	1842	0.75	864	753	0.87	540	450	0.83	798	639	0.8	597	465	0.78	394	305	0.77	632	527	0.83	709	566	0.8	898	696	0.78	587	451	0.77	2029	1577	0.77723	1463	1234	0.84	226	183	0.81	954	736	0.77	1311	979	0.75	529	407
11	48181404	48181405	1124	979	0.870996	234	225	0.96	188	177	0.94	290	258	0.89	251	220	0.88	165	144	0.87	216	200	0.93	285	266	0.93	333	284	0.85	237	203	0.86	924	788	0.852814	554	512	0.92	88	85	0.97	365	312	0.85	428	384	0.9	193	178
11	108417270	108417271	463	451	0.974082	122	107	0.88	79	79	1	126	116	0.92	116	114	0.98	62	60	0.97	88	83	0.94	117	114	0.97	142	139	0.98	107	105	0.98	327	315	0.963303	203	195	0.96	58	58	1	143	143	1	212	200	0.94	70	58
11	108417273	108417274	469	452	0.963753	125	120	0.96	79	74	0.94	129	125	0.97	114	113	0.99	60	58	0.97	89	85	0.96	116	114	0.98	140	136	0.97	107	107	1	323	317	0.981424	202	198	0.98	59	57	0.97	149	141	0.95	208	203	0.98	67	61
11	108417308	108417309	499	448	0.897796	135	127	0.94	92	84	0.91	151	127	0.84	112	101	0.9	61	56	0.92	127	113	0.89	126	114	0.9	160	144	0.9	110	105	0.95	373	313	0.839142	211	203	0.96	36	30	0.83	179	167	0.93	211	205	0.97	53	48
11	108417400	108417401	1475	1155	0.783051	482	420	0.87	295	254	0.86	446	378	0.85	324	271	0.84	218	185	0.85	369	301	0.82	422	354	0.84	513	427	0.83	346	295	0.85	1144	900	0.786713	659	539	0.82	157	139	0.89	436	374	0.86	585	480	0.82	256	220
11	108417404	108417405	1476	1347	0.912602	492	478	0.97	295	289	0.98	447	418	0.94	326	306	0.94	219	203	0.93	368	348	0.95	431	412	0.96	520	486	0.93	345	311	0.9	1163	1069	0.919175	666	617	0.93	160	147	0.92	435	417	0.96	583	523	0.9	254	245
11	108417467	108417468	581	511	0.879518	273	249	0.91	168	149	0.89	287	248	0.86	186	161	0.87	131	112	0.85	234	211	0.9	275	239	0.87	332	287	0.86	221	186	0.84	481	414	0.860707	404	374	0.93	68	57	0.84	274	239	0.87	351	296	0.84	144	120
11	108417533	108417534	1916	1640	0.85595	795	681	0.86	509	451	0.89	775	639	0.82	589	500	0.85	461	378	0.82	593	482	0.81	738	609	0.83	890	748	0.84	554	462	0.83	1705	1415	0.829912	1077	919	0.85	198	177	0.89	768	640	0.83	1010	854	0.85	426	347
12	94747510	94747511	2526	2055	0.813539	590	486	0.82	400	343	0.86	595	498	0.84	501	435	0.87	332	291	0.88	497	417	0.84	603	506	0.84	627	530	0.85	452	360	0.8	2058	1743	0.846939	1144	965	0.84	235	214	0.91	709	599	0.84	946	781	0.83	378	330
12	94747882	94747883	4421	4030	0.911558	1024	938	0.92	704	647	0.92	1046	965	0.92	766	707	0.92	541	499	0.92	771	726	0.94	959	879	0.92	1056	939	0.89	764	690	0.9	3874	3481	0.898554	1975	1854	0.94	381	350	0.92	1269	1164	0.92	1841	1736	0.94	747	696
12	94748033	94748034	2978	2886	0.969107	693	683	0.99	494	484	0.98	763	751	0.98	519	511	0.98	391	381	0.97	533	522	0.98	685	673	0.98	791	766	0.97	621	610	0.98	2430	2370	0.975309	1487	1460	0.98	264	249	0.94	780	772	0.99	1369	1336	0.98	508	498
12	94748100	94748101	3058	2686	0.878352	760	701	0.92	527	484	0.92	862	792	0.92	615	531	0.86	404	353	0.87	557	495	0.89	786	691	0.88	855	770	0.9	577	515	0.89	2522	2212	0.877082	1502	1337	0.89	248	231	0.93	855	782	0.91	1540	1360	0.88	587	514
13	47479778	47479779	6382	2287	0.358352	1456	479	0.33	961	277	0.29	1475	338	0.23	1097	316	0.29	775	222	0.29	995	264	0.27	1380	314	0.23	1326	324	0.24	955	217	0.23	5393	1914	0.354905	2637	1079	0.41	605	225	0.37	1646	592	0.36	2438	883	0.36	906	337
13	47479825	47479826	6058	948	0.156487	1381	156	0.11	894	116	0.13	1407	122	0.09	1045	114	0.11	724	86	0.12	941	130	0.14	1308	153	0.12	1268	140	0.11	910	93	0.1	5124	782	0.152615	2493	407	0.16	570	105	0.18	1560	232	0.15	2280	420	0.18	842	186
13	47479880	47479881	590	54	0.0915254	202	32	0.16	120	11	0.09	176	12	0.07	139	15	0.11	86	11	0.13	128	7	0.05	180	7	0.04	174	11	0.06	163	12	0.07	468	53	0.113248	374	86	0.23	87	15	0.17	234	31	0.13	296	28	0.09	125	19
13	112043622	112043623	955	570	0.596859	372	274	0.74	244	172	0.7	377	252	0.67	301	188	0.62	235	175	0.74	209	132	0.63	368	250	0.68	393	230	0.59	310	190	0.61	829	525	0.633293	791	584	0.74	115	75	0.65	357	239	0.67	565	367	0.65	225	156
13	112043627	112043628	980	527	0.537755	378	255	0.67	242	130	0.54	383	224	0.58	299	171	0.57	237	163	0.69	223	133	0.6	371	222	0.6	396	209	0.53	323	175	0.54	842	458	0.543943	782	491	0.63	111	49	0.44	370	216	0.58	568	342	0.6	222	138
13	112043743	112043744	760	0	0	207	1	0.00483	129	0	0	210	0	0	149	0	0	122	0	0	110	0	0	171	1	0.00585	198	1	0.00505	133	1	0.00752	538	1	0.00185874	401	0	0	60	0	0	185	0	0	312	0	0	128	0
14	39577585	39577586	414	42	0.101449	84	7	0.08	58	6	0.1	108	6	0.06	106	9	0.08	45	1	0.02	75	7	0.09	80	2	0.03	128	11	0.09	78	5	0.06	290	41	0.141379	174	28	0.16	30	7	0.23	107	12	0.11	168	28	0.17	69	13
14	39577712	39577713	3141	120	0.0382044	694	24	0.03	514	26	0.05	765	14	0.02	508	11	0.02	429	17	0.04	479	6	0.01	719	10	0.01	756	5	0.00661	635	15	0.02	2574	80	0.03108	1351	68	0.05	274	15	0.05	822	26	0.03	1227	48	0.04	531	31
15	67402136	67402137	802	758	0.945137	230	210	0.91	119	110	0.92	203	191	0.94	207	201	0.97	123	104	0.85	172	161	0.94	201	185	0.92	214	199	0.93	175	160	0.91	694	642	0.925072	424	384	0.91	60	59	0.98	235	222	0.94	345	318	0.92	186	179
15	67402403	67402404	5532	4098	0.740781	1384	1155	0.83	926	765	0.83	1458	1149	0.79	1143	903	0.79	637	495	0.78	982	764	0.78	1292	987	0.76	1364	1031	0.76	1141	902	0.79	4835	3333	0.689349	2527	2050	0.81	466	388	0.83	1494	1086	0.73	2091	1601	0.77	1062	812
15	67402487	67402488	2285	1533	0.670897	611	476	0.78	423	354	0.84	646	476	0.74	544	393	0.72	333	262	0.79	543	391	0.72	618	437	0.71	643	459	0.71	497	337	0.68	2015	1302	0.646154	1121	922	0.82	232	167	0.72	696	481	0.69	1014	715	0.71	483	356
15	67402525	67402526	2361	1779	0.753494	624	513	0.82	444	376	0.85	669	504	0.75	594	411	0.69	350	275	0.79	538	400	0.74	623	439	0.7	678	481	0.71	540	398	0.74	2102	1461	0.695052	1167	968	0.83	239	187	0.78	741	529	0.71	1062	804	0.76	483	377
15	67402800	67402801	2803	2741	0.977881	671	655	0.98	463	455	0.98	711	698	0.98	582	572	0.98	356	344	0.97	551	540	0.98	659	647	0.98	660	645	0.98	562	553	0.98	2237	2195	0.981225	1086	1069	0.98	284	283	1	692	675	0.98	984	964	0.98	485	474
15	67402806	67402807	2829	2712	0.958643	679	644	0.95	467	451	0.97	717	690	0.96	584	561	0.96	357	342	0.96	554	528	0.95	664	636	0.96	667	641	0.96	570	557	0.98	2297	2202	0.958642	1107	1053	0.95	290	281	0.97	695	657	0.95	987	942	0.95	491	458
16	9137987	9137988	429	374	0.871795	116	98	0.84	83	79	0.95	135	121	0.9	87	77	0.89	46	42	0.91	130	122	0.94	105	89	0.85	126	112	0.89	58	51	0.88	324	282	0.87037	232	198	0.85	31	28	0.9	159	143	0.9	186	153	0.82	82	69
16	9138039	9138040	504	483	0.958333	137	126	0.92	114	106	0.93	161	150	0.93	101	96	0.95	62	52	0.84	116	116	1	116	109	0.94	150	136	0.91	89	83	0.93	427	389	0.911007	262	247	0.94	27	27	1	179	170	0.95	232	202	0.87	85	82
16	9138084	9138085	565	474	0.838938	142	128	0.9	114	104	0.91	144	126	0.88	94	83	0.88	67	57	0.85	104	89	0.86	143	122	0.85	162	134	0.83	84	60	0.71	500	445	0.89	248	211	0.85	34	28	0.82	182	147	0.81	246	192	0.78	66	59
16	9138129	9138130	1539	1455	0.945419	370	355	0.96	267	252	0.94	400	373	0.93	257	234	0.91	196	193	0.98	336	321	0.96	352	320	0.91	422	381	0.9	244	216	0.89	1352	1251	0.925296	647	619	0.96	123	120	0.98	495	468	0.95	662	598	0.9	246	240
16	9138156	9138157	1663	1343	0.807577	401	370	0.92	282	248	0.88	414	348	0.84	268	191	0.71	206	174	0.84	359	329	0.92	368	223	0.61	436	272	0.62	252	142	0.56	1513	1050	0.693985	696	571	0.82	127	113	0.89	510	354	0.69	703	445	0.63	268	213
16	9138171	9138172	1725	1585	0.918841	405	381	0.94	288	276	0.96	422	376	0.89	273	240	0.88	210	168	0.8	363	350	0.96	377	333	0.88	448	378	0.84	261	228	0.87	1601	1447	0.90381	716	674	0.94	131	127	0.97	529	479	0.91	722	636	0.88	274	255
16	9138259	9138260	2150	1394	0.648372	746	490	0.66	544	345	0.63	773	478	0.62	490	324	0.66	401	244	0.61	650	435	0.67	648	431	0.67	790	492	0.62	416	265	0.64	2468	1445	0.585494	1277	816	0.64	204	138	0.68	809	531	0.66	1046	628	0.6	413	264
16	9138269	9138270	2101	2007	0.955259	723	684	0.95	526	509	0.97	762	710	0.93	490	454	0.93	384	374	0.97	651	610	0.94	642	613	0.95	779	700	0.9	405	374	0.92	2322	2199	0.947028	1263	1229	0.97	200	192	0.96	788	755	0.96	1039	987	0.95	399	374
16	9138311	9138312	1022	391	0.382583	394	149	0.38	299	105	0.35	441	157	0.36	275	96	0.35	176	64	0.36	271	100	0.37	369	114	0.31	398	127	0.32	188	50	0.27	1042	362	0.347409	729	311	0.43	91	70	0.77	425	170	0.4	576	204	0.35	181	91
16	9138376	9138377	2569	562	0.218762	787	271	0.34	570	191	0.34	807	152	0.19	581	130	0.22	506	129	0.25	585	160	0.27	774	115	0.15	925	126	0.14	470	64	0.14	2492	261	0.104735	1387	338	0.24	198	49	0.25	899	123	0.14	1224	213	0.17	480	124
16	26707176	26707177	3941	3481	0.883278	1104	928	0.84	781	677	0.87	1146	911	0.79	853	675	0.79	578	458	0.79	852	706	0.83	1011	775	0.77	1051	853	0.81	739	558	0.76	3429	2993	0.872849	2043	1742	0.85	288	247	0.86	1214	1000	0.82	1680	1388	0.83	814	688
16	26707178	26707179	3952	3488	0.882591	1099	916	0.83	782	664	0.85	1140	918	0.81	851	689	0.81	586	476	0.81	854	714	0.84	1011	800	0.79	1047	848	0.81	731	573	0.78	3421	3087	0.902368	2071	1765	0.85	295	250	0.85	1214	1019	0.84	1699	1442	0.85	823	682
16	26707207	26707208	2051	334	0.162847	584	102	0.17	424	78	0.18	620	78	0.13	453	44	0.1	318	53	0.17	516	75	0.15	554	70	0.13	592	59	0.1	422	54	0.13	1870	257	0.137433	1096	227	0.21	165	30	0.18	695	110	0.16	987	112	0.11	441	74
16	26707326	26707327	3987	56	0.0140456	1004	27	0.03	699	17	0.02	991	24	0.02	721	13	0.02	491	8	0.02	788	10	0.01	840	15	0.02	966	11	0.01	699	12	0.02	3011	19	0.0063102	1808	59	0.03	315	10	0.03	1206	17	0.01	1699	25	0.01	682	12
16	26707356	26707357	4044	438	0.108309	1048	295	0.28	729	111	0.15	1039	111	0.11	740	81	0.11	492	92	0.19	821	101	0.12	882	98	0.11	1006	101	0.1	725	60	0.08	3171	281	0.0886156	1886	444	0.24	323	71	0.22	1223	143	0.12	1781	197	0.11	683	86
16	26707453	26707454	3290	17	0.00516717	838	23	0.03	592	8	0.01	858	18	0.02	671	7	0.01	426	5	0.01	623	13	0.02	848	12	0.01	892	12	0.01	620	9	0.01	2780	25	0.00899281	1568	78	0.05	257	6	0.02	955	19	0.02	1492	36	0.02	593	17
16	26707640	26707641	3089	21	0.00679832	773	28	0.04	536	15	0.03	750	7	0.00933	584	12	0.02	392	6	0.02	569	2	0.00351	683	6	0.00878	732	5	0.00683	533	8	0.02	2460	1	0.000406504	1217	48	0.04	246	15	0.06	816	5	0.00613	1031	17	0.02	448	6
16	59383049	59383050	1453	109	0.0750172	439	101	0.23	284	45	0.16	465	47	0.1	295	27	0.09	197	17	0.09	326	26	0.08	385	24	0.06	363	27	0.07	248	21	0.08	1099	38	0.0345769	697	131	0.19	136	19	0.14	471	34	0.07	644	33	0.05	233	34
16	59383216	59383217	1987	642	0.3231	428	165	0.39	340	118	0.35	525	191	0.36	359	158	0.44	236	83	0.35	401	147	0.37	501	167	0.33	501	172	0.34	363	110	0.3	1562	546	0.349552	735	275	0.37	178	55	0.31	576	177	0.31	903	324	0.36	339	121
16	59383248	59383249	2154	53	0.0246054	461	32	0.07	354	13	0.04	553	21	0.04	374	15	0.04	250	6	0.02	401	22	0.05	529	14	0.03	529	17	0.03	387	16	0.04	1743	49	0.0281124	755	54	0.07	179	6	0.03	609	18	0.03	905	27	0.03	381	5
16	59383300	59383301	2406	37	0.0153782	473	15	0.03	369	12	0.03	555	10	0.02	370	8	0.02	267	9	0.03	393	14	0.04	558	4	0.00717	537	10	0.02	392	7	0.02	1906	29	0.0152151	799	16	0.02	181	10	0.06	611	11	0.02	930	22	0.02	368	11
16	59383369	59383370	439	52	0.118451	66	21	0.32	71	13	0.18	92	10	0.11	73	14	0.19	67	7	0.1	77	15	0.19	96	16	0.17	99	24	0.24	66	6	0.09	309	50	0.161812	164	47	0.29	32	2	0.06	123	24	0.2	136	17	0.12	65	12
16	59383671	59383672	5319	30	0.00564016	1328	74	0.06	933	31	0.03	1409	19	0.01	1108	26	0.02	667	21	0.03	931	31	0.03	1383	9	0.00651	1346	25	0.02	1067	18	0.02	4428	47	0.0106143	2441	108	0.04	422	9	0.02	1556	22	0.01	2183	26	0.01	916	27
16	59383754	59383755	4158	226	0.0543531	1168	87	0.07	772	52	0.07	1227	38	0.03	901	43	0.05	590	47	0.08	827	36	0.04	1169	55	0.05	1174	41	0.03	900	50	0.06	3426	228	0.0665499	2177	254	0.12	330	29	0.09	1278	66	0.05	1794	80	0.04	775	57
16	71667882	71667883				243	225	0.93	179	165	0.92	240	231	0.96	185	161	0.87	155	149	0.96	182	164	0.9	203	190	0.94	220	215	0.98	168	144	0.86				526	490	0.93	63	56	0.89	242	233	0.96	350	314	0.9	136	133
16	71667960	71667961	1059	1007	0.950897	400	389	0.97	289	278	0.96	340	327	0.96	279	267	0.96	232	230	0.99	279	266	0.95	347	336	0.97	387	368	0.95	299	281	0.94	951	895	0.941115	743	721	0.97	105	103	0.98	427	415	0.97	612	586	0.96	233	229
16	71668133	71668134	1784	1624	0.910314	590	569	0.96	396	359	0.91	552	521	0.94	359	323	0.9	226	213	0.94	286	272	0.95	465	444	0.95	547	500	0.91	325	302	0.93	1762	1616	0.91714	1063	1004	0.94	157	156	0.99	599	558	0.93	938	855	0.91	318	297
16	71668182	71668183	1173	1121	0.955669	384	378	0.98	267	251	0.94	402	396	0.99	297	290	0.98	169	162	0.96	234	233	1	324	316	0.98	376	356	0.95	239	227	0.95	1056	1007	0.953598	748	728	0.97	112	110	0.98	413	403	0.98	660	644	0.98	222	218
16	71668207	71668208	707	677	0.957567	270	259	0.96	173	161	0.93	256	252	0.98	204	198	0.97	118	118	1	173	166	0.96	216	212	0.98	252	236	0.94	162	147	0.91	676	647	0.957101	530	516	0.97	81	75	0.93	284	276	0.97	463	439	0.95	150	146
16	71668227	71668228	677	635	0.937962	248	225	0.91	143	137	0.96	231	214	0.93	197	180	0.91	114	108	0.95	162	151	0.93	196	183	0.93	249	222	0.89	154	136	0.88	580	542	0.934483	478	445	0.93	64	62	0.97	284	261	0.92	382	369	0.97	133	128
16	71668238	71668239	654	589	0.900612	231	209	0.9	127	110	0.87	219	200	0.91	183	166	0.91	106	101	0.95	157	145	0.92	176	163	0.93	220	185	0.84	141	120	0.85	570	496	0.870175	432	376	0.87	62	50	0.81	267	244	0.91	353	323	0.92	131	128
16	71668272	71668273	554	534	0.963899	216	209	0.97	142	133	0.94	209	204	0.98	156	154	0.99	91	91	1	133	132	0.99	157	153	0.97	205	195	0.95	125	118	0.94	489	473	0.96728	417	399	0.96	39	38	0.97	239	235	0.98	325	308	0.95	119	114
16	71668276	71668277	512	495	0.966797	197	193	0.98	130	125	0.96	199	180	0.9	145	143	0.99	81	81	1	135	134	0.99	150	145	0.97	186	183	0.98	116	111	0.96	451	441	0.977827	396	381	0.96	37	36	0.97	228	223	0.98	313	297	0.95	109	103
16	71668309	71668310				143	131	0.92	93	90	0.97	131	127	0.97	92	88	0.96	57	55	0.96	110	110	1	107	105	0.98	146	137	0.94	74	69	0.93				220	214	0.97	22	22	1	167	159	0.95	202	190	0.94	85	81
17	71854161	71854162	2386	2303	0.965214	718	697	0.97	404	388	0.96	679	665	0.98	624	610	0.98	395	385	0.97	622	597	0.96	682	674	0.99	655	630	0.96	464	449	0.97	1827	1756	0.961138	1168	1134	0.97	271	264	0.97	741	722	0.97	1099	1048	0.95	463	457
17	71854337	71854338	4783	4677	0.977838	1212	1172	0.97	799	784	0.98	1227	1185	0.97	874	850	0.97	522	510	0.98	932	904	0.97	1112	1091	0.98	1107	1079	0.97	778	756	0.97	3566	3510	0.984296	2104	2058	0.98	409	398	0.97	1385	1354	0.98	1905	1864	0.98	795	760
17	71854373	71854374	4132	4014	0.971442	1024	1003	0.98	705	694	0.98	1028	1001	0.97	721	701	0.97	457	443	0.97	770	757	0.98	969	948	0.98	936	907	0.97	665	648	0.97	3127	3018	0.965142	1778	1727	0.97	358	347	0.97	1164	1140	0.98	1576	1519	0.96	689	664
17	71854458	71854459	902	573	0.635255	263	190	0.72	185	139	0.75	269	159	0.59	178	112	0.63	110	71	0.65	211	151	0.72	208	149	0.72	239	144	0.6	154	109	0.71	672	361	0.537202	459	324	0.71	90	66	0.73	351	224	0.64	409	257	0.63	163	116
21	24632294	24632295	711	19	0.0267229	153	4	0.03	131	6	0.05	181	7	0.04	134	3	0.02	76	3	0.04	108	3	0.03	193	2	0.01	155	6	0.04	119	2	0.02	445	21	0.047191	355	17	0.05	60	0	0	161	6	0.04	232	4	0.02	109	0
21	24632349	24632350	3843	642	0.167057	1002	161	0.16	637	84	0.13	968	132	0.14	725	99	0.14	456	64	0.14	709	109	0.15	888	116	0.13	813	82	0.1	546	72	0.13	3002	725	0.241506	1839	350	0.19	378	36	0.1	1089	194	0.18	1332	250	0.19	580	116
21	24632391	24632392	3541	650	0.183564	947	228	0.24	585	118	0.2	917	162	0.18	748	117	0.16	457	94	0.21	720	129	0.18	838	141	0.17	832	97	0.12	524	83	0.16	2783	623	0.223859	1746	343	0.2	371	90	0.24	1061	186	0.18	1297	261	0.2	563	136
21	24632394	24632395	3480	903	0.259483	961	260	0.27	589	185	0.31	919	215	0.23	743	164	0.22	456	105	0.23	722	184	0.25	837	186	0.22	828	135	0.16	523	113	0.22	2781	781	0.280834	1746	447	0.26	357	83	0.23	1051	233	0.22	1298	327	0.25	560	158
21	24632529	24632530	3945	1269	0.321673	973	284	0.29	611	175	0.29	953	231	0.24	763	163	0.21	457	114	0.25	726	155	0.21	824	220	0.27	864	212	0.25	667	163	0.24	2723	1064	0.390746	1677	600	0.36	414	160	0.39	1012	339	0.33	1352	418	0.31	602	172
21	24632622	24632623	2375	286	0.120421	586	58	0.1	430	53	0.12	659	50	0.08	476	41	0.09	333	55	0.17	500	45	0.09	538	45	0.08	583	48	0.08	407	21	0.05	1760	197	0.111932	1102	172	0.16	214	54	0.25	772	89	0.12	914	98	0.11	376	53
21	24632847	24632848	548	24	0.0437956	166	13	0.08	105	3	0.03	194	8	0.04	151	11	0.07	70	3	0.04	140	8	0.06	162	4	0.02	170	8	0.05	121	6	0.05	446	57	0.127803	277	21	0.08	54	1	0.02	215	16	0.07	221	15	0.07	138	11
21	37743325	37743326	3474	1328	0.382268	870	317	0.36	583	209	0.36	901	295	0.33	668	242	0.36	473	181	0.38	717	254	0.35	849	268	0.32	913	292	0.32	610	186	0.3	3294	1339	0.406497	1702	667	0.39	333	122	0.37	1018	356	0.35	1456	499	0.34	558	197
21	37743502	37743503	4089	267	0.0652971	1084	103	0.1	744	89	0.12	1131	70	0.06	844	54	0.06	563	43	0.08	876	71	0.08	1002	52	0.05	1149	77	0.07	735	47	0.06	4016	308	0.0766932	2087	223	0.11	320	30	0.09	1260	111	0.09	1741	131	0.08	738	67
21	37743519	37743520	4041	975	0.241277	1070	300	0.28	739	220	0.3	1126	277	0.25	848	218	0.26	569	157	0.28	894	252	0.28	1002	238	0.24	1159	275	0.24	734	174	0.24	4051	1040	0.256727	2070	640	0.31	327	88	0.27	1268	379	0.3	1729	455	0.26	734	200
21	37743742	37743743	1602	63	0.0393258	546	31	0.06	390	24	0.06	527	16	0.03	410	11	0.03	247	13	0.05	325	14	0.04	447	9	0.02	482	23	0.05	332	10	0.03	1525	55	0.0360656	993	37	0.04	154	9	0.06	528	31	0.06	731	28	0.04	271	18
21	37743854	37743855	4568	2826	0.618651	1296	859	0.66	918	621	0.68	1270	826	0.65	1112	709	0.64	731	471	0.64	886	566	0.64	1259	836	0.66	1377	889	0.65	883	557	0.63	4194	2628	0.626609	2392	1545	0.65	486	286	0.59	1486	926	0.62	2025	1210	0.6	842	568
21	37743930	37743931	3978	55	0.013826	1032	35	0.03	705	18	0.03	960	9	0.00937	898	12	0.01	567	23	0.04	644	7	0.01	959	20	0.02	1082	19	0.02	745	14	0.02	3390	38	0.0112094	1862	37	0.02	377	14	0.04	1104	24	0.02	1524	16	0.01	678	12
X	107658105	107658106	8629	7900	0.915517	2300	2163	0.94	1643	1557	0.95	2382	2207	0.93	1767	1605	0.91	1325	1245	0.94	1724	1601	0.93	2104	1889	0.9	2155	1941	0.9	1383	1263	0.91	8036	7365	0.916501	4654	4392	0.94	822	773	0.94	2969	2766	0.93	4189	3913	0.93	1554	1440
X	107658404	107658405	7604	5829	0.76657	1974	1585	0.8	1346	1078	0.8	2037	1555	0.76	1505	1148	0.76	982	750	0.76	1351	1014	0.75	1824	1419	0.78	1867	1377	0.74	1375	1063	0.77	7132	5764	0.808188	3865	3206	0.83	724	604	0.83	2446	1933	0.79	3476	2657	0.76	1410	1154
X	107658487	107658488	1139	1109	0.973661	378	357	0.94	204	194	0.95	356	346	0.97	282	274	0.97	170	165	0.97	231	217	0.94	312	301	0.96	346	330	0.95	225	216	0.96	1139	1088	0.955224	753	721	0.96	118	116	0.98	493	476	0.97	622	603	0.97	272	264
X	130358421	130358422	3957	2454	0.620167	1219	812	0.67	774	508	0.66	1314	833	0.63	984	625	0.64	681	426	0.63	940	568	0.6	1189	757	0.64	1305	849	0.65	987	615	0.62	2895	1934	0.668048	2105	1371	0.65	484	358	0.74	1247	811	0.65	1867	1216	0.65	777	498
X	130358643	130358644	6675	3494	0.523446	1888	1064	0.56	1230	702	0.57	1843	959	0.52	1412	770	0.55	1008	572	0.57	1483	808	0.54	1623	884	0.54	1787	1014	0.57	1359	746	0.55	5814	3239	0.557104	3466	2113	0.61	758	356	0.47	1980	1070	0.54	2902	1595	0.55	1196	694
X	130358696	130358697	5962	3752	0.629319	1561	1049	0.67	1074	720	0.67	1529	930	0.61	1155	688	0.6	872	568	0.65	1247	781	0.63	1388	886	0.64	1579	1032	0.65	1128	721	0.64	5208	3437	0.659946	2901	1993	0.69	589	380	0.65	1749	1080	0.62	2456	1532	0.62	1050	645
X	130358820	130358821	6177	1622	0.262587	1644	483	0.29	1161	371	0.32	1821	544	0.3	1427	498	0.35	945	299	0.32	1359	383	0.28	1688	458	0.27	1947	592	0.3	1372	381	0.28	4695	1346	0.286688	2887	849	0.29	553	156	0.28	1781	529	0.3	2521	785	0.31	1182	364
X	130358965	130358966	5565	3276	0.588679	1580	1024	0.65	1157	723	0.62	1792	1039	0.58	1358	839	0.62	811	500	0.62	1190	711	0.6	1548	871	0.56	1783	1063	0.6	1228	712	0.58	4317	2610	0.604587	2623	1641	0.63	539	307	0.57	1744	1045	0.6	2406	1439	0.6	1110	668
X	130359026	130359027	4581	1998	0.436149	1390	621	0.45	1033	453	0.44	1480	637	0.43	1155	530	0.46	717	336	0.47	996	432	0.43	1265	496	0.39	1457	651	0.45	1021	452	0.44	3811	1689	0.443191	2239	984	0.44	455	200	0.44	1475	670	0.45	2017	863	0.43	952	418
X	130359070	130359071	848	479	0.564858	241	131	0.54	203	123	0.61	281	166	0.59	191	125	0.65	123	81	0.66	169	91	0.54	244	140	0.57	268	172	0.64	195	138	0.71	656	356	0.542683	425	267	0.63	69	45	0.65	279	167	0.6	319	199	0.62	170	114
X	130359121	130359122				131	68	0.52	103	48	0.47	181	88	0.49	113	63	0.56	65	34	0.52	123	54	0.44	189	99	0.52	181	100	0.55	132	62	0.47				262	162	0.62	41	22	0.54	165	109	0.66	226	127	0.56	120	78
X	130359123	130359124				128	83	0.65	99	62	0.63	175	106	0.61	114	82	0.72	65	35	0.54	117	71	0.61	185	120	0.65	181	115	0.64	131	81	0.62				258	171	0.66	43	28	0.65	166	104	0.63	219	149	0.68	114	78
[truncated: 4 more columns]

## Sheet: Table S4
Table S4: Targeted methyl-sequencing of on-target and off-target regions for all constructs three days post-transfection (CXCR4 panel, coverage >10X).
			CRISPRoff_g3_3d			3A3A_g3_3d			3A3L_g3_3d			3A-KRAB_g3_3d			M.SssI_g3_3d			SunTag_g3_3d			3A_g3_3d			d3A_g3_3d			Untreated			CRISPRoff_NTC_3d			3A3A_NTC_3d			3A3L_NTC_3d			3A-KRAB_NTC_3d			M.SssI_NTC_3d			SunTag_NTC_3d			3A_NTC_3d
Chr	Start	End	C.Cov	M. Cov	Methyl	C.Cov	M. Cov	Methyl	C.Cov	M. Cov	Methyl	C.Cov	M. Cov	Methyl	C.Cov	M. Cov	Methyl	C.Cov	M. Cov	Methyl	C.Cov	M. Cov	Methyl	C.Cov	M. Cov	Methyl	C.Cov	M. Cov	Methyl	C.Cov	M. Cov	Methyl	C.Cov	M. Cov	Methyl	C.Cov	M. Cov	Methyl	C.Cov	M. Cov	Methyl	C.Cov	M. Cov	Methyl	C.Cov	M. Cov	Methyl	C.Cov	M. Cov
CXCR4 Locus
2	136117069	136117070	7055	330	0.0467753	86	16	0.19	769	248	0.32	873	34	0.04	970	36	0.04	559	113	0.2	640	99	0.15	576	5	0.00868	1045	9	0.00861	3155	23	0.00729002	831	100	0.12	434	85	0.2	719	63	0.09	419	24	0.06	402	53	0.13	459	25
2	136117072	136117073	7073	673	0.0951506	87	31	0.36	784	483	0.62	887	110	0.12	977	63	0.06	561	232	0.41	645	229	0.36	582	12	0.02	1046	20	0.02	3235	65	0.0200927	842	298	0.35	435	165	0.38	721	147	0.2	427	34	0.08	399	101	0.25	466	58
2	136117095	136117096	7085	2063	0.291179	88	47	0.53	831	674	0.81	924	322	0.35	1000	181	0.18	574	321	0.56	668	430	0.64	619	12	0.02	1041	11	0.01	3168	171	0.0539773	875	513	0.59	456	233	0.51	754	198	0.26	440	48	0.11	427	135	0.32	482	103
2	136117109	136117110	9578	654	0.0682815	81	29	0.36	1065	566	0.53	1175	131	0.11	1273	71	0.06	803	220	0.27	900	275	0.31	844	23	0.03	1458	12	0.00823	4559	50	0.0109673	1124	179	0.16	603	83	0.14	971	137	0.14	617	31	0.05	546	50	0.09	638	40
2	136117138	136117139	12463	1207	0.0968467	76	31	0.41	1392	622	0.45	1510	117	0.08	1728	333	0.19	1103	197	0.18	1170	244	0.21	1147	33	0.03	2043	46	0.02	6429	178	0.027687	1481	398	0.27	794	153	0.19	1309	205	0.16	856	116	0.14	660	91	0.14	846	81
2	136117140	136117141	12471	744	0.0596584	87	11	0.13	1390	343	0.25	1530	125	0.08	1732	551	0.32	1114	146	0.13	1180	151	0.13	1147	11	0.00959	2048	21	0.01	6417	94	0.0146486	1500	164	0.11	799	106	0.13	1321	102	0.08	863	107	0.12	667	51	0.08	846	41
2	136117143	136117144	12412	2354	0.189655	73	55	0.75	1385	970	0.7	1522	299	0.2	1731	644	0.37	1106	591	0.53	1176	508	0.43	1132	28	0.02	2043	34	0.02	6383	434	0.0679931	1498	777	0.52	792	345	0.44	1309	364	0.28	858	173	0.2	661	221	0.33	849	182
2	136117146	136117147	12368	989	0.0799644	70	30	0.43	1336	588	0.44	1498	81	0.05	1685	145	0.09	1101	263	0.24	1160	166	0.14	1127	19	0.02	2046	34	0.02	6397	135	0.0211036	1461	335	0.23	771	127	0.16	1301	217	0.17	860	65	0.08	652	76	0.12	837	62
2	136117165	136117166	11176	988	0.0884037	69	34	0.49	1220	638	0.52	1415	126	0.09	1562	593	0.38	1016	344	0.34	1100	329	0.3	1027	23	0.02	1874	50	0.03	5900	288	0.0488136	1400	518	0.37	736	246	0.33	1240	275	0.22	807	193	0.24	628	134	0.21	780	139
2	136117175	136117176	9990	1849	0.185085	67	46	0.69	1176	707	0.6	1395	222	0.16	1514	307	0.2	997	483	0.48	1070	525	0.49	1016	46	0.05	1833	88	0.05	5224	573	0.109686	1371	777	0.57	720	345	0.48	1191	352	0.3	797	163	0.2	617	197	0.32	775	216
2	136117181	136117182	9560	2576	0.269456	67	43	0.64	1189	912	0.77	1387	343	0.25	1482	278	0.19	981	484	0.49	1075	642	0.6	986	44	0.04	1778	32	0.02	4950	592	0.119596	1373	963	0.7	706	427	0.6	1184	395	0.33	792	157	0.2	625	280	0.45	770	259
2	136117193	136117194	9745	742	0.0761416	59	18	0.31	1119	374	0.33	1308	63	0.05	1402	320	0.23	922	257	0.28	998	233	0.23	925	11	0.01	1669	28	0.02	5208	147	0.0282258	1308	424	0.32	669	229	0.34	1098	165	0.15	748	147	0.2	586	127	0.22	705	65
2	136117199	136117200	9961	2257	0.226584	61	37	0.61	1099	680	0.62	1290	178	0.14	1384	474	0.34	889	464	0.52	983	403	0.41	902	13	0.01	1651	27	0.02	5402	594	0.109959	1295	746	0.58	677	318	0.47	1104	256	0.23	736	225	0.31	595	250	0.42	701	150
2	136117211	136117212	10434	472	0.0452367	57	14	0.25	1128	287	0.25	1321	53	0.04	1386	375	0.27	892	156	0.17	997	99	0.1	930	13	0.01	1653	12	0.00726	5517	62	0.011238	1309	312	0.24	675	115	0.17	1084	101	0.09	743	150	0.2	598	60	0.1	690	21
2	136117216	136117217	10712	1483	0.138443	66	37	0.56	1202	611	0.51	1409	186	0.13	1513	479	0.32	996	557	0.56	1065	419	0.39	1032	16	0.02	1863	19	0.01	5804	265	0.0456582	1385	751	0.54	717	281	0.39	1190	264	0.22	817	190	0.23	639	251	0.39	770	124
2	136117240	136117241	3238	187	0.0577517	44	21	0.48	495	187	0.38	520	63	0.12	631	265	0.42	523	132	0.25	478	116	0.24	465	10	0.02	878	11	0.01	1674	9	0.00537634	578	116	0.2	289	73	0.25	484	70	0.14	350	77	0.22	242	34	0.14	297	17
2	136117242	136117243	3226	255	0.0790453	40	16	0.4	497	233	0.47	538	75	0.14	617	145	0.24	531	156	0.29	482	169	0.35	501	8	0.02	889	8	0.009	1666	29	0.017407	602	165	0.27	287	66	0.23	515	72	0.14	351	42	0.12	239	56	0.23	308	23
2	136117316	136117317	3333	300	0.090009	23	20	0.87	352	249	0.71	372	28	0.08	504	214	0.42	358	82	0.23	359	75	0.21	359	13	0.04	632	16	0.03	1433	26	0.0181438	413	52	0.13	191	14	0.07	320	53	0.17	238	13	0.05	202	24	0.12	234	11
2	136117335	136117336	2886	686	0.237699	19	15	0.79	288	207	0.72	350	81	0.23	431	204	0.47	330	151	0.46	311	145	0.47	312	11	0.04	577	16	0.03	1208	39	0.0322848	358	167	0.47	190	52	0.27	311	61	0.2	210	51	0.24	171	48	0.28	210	23
2	136117337	136117338	2882	412	0.142956	17	13	0.76	285	203	0.71	349	52	0.15	437	244	0.56	320	92	0.29	308	148	0.48	310	10	0.03	575	14	0.02	1211	31	0.0255987	363	177	0.49	192	53	0.28	313	68	0.22	204	47	0.23	171	39	0.23	207	23
2	136117342	136117343	2924	564	0.192886	17	13	0.76	289	208	0.72	354	60	0.17	419	101	0.24	313	75	0.24	303	135	0.45	309	9	0.03	573	16	0.03	1227	56	0.0456398	358	158	0.44	201	52	0.26	306	61	0.2	206	35	0.17	172	43	0.25	210	14
2	136117349	136117350	3655	526	0.143912	17	9	0.53	317	186	0.59	425	40	0.09	478	72	0.15	388	128	0.33	372	93	0.25	389	14	0.04	692	11	0.02	1692	112	0.0661939	425	211	0.5	243	80	0.33	325	47	0.14	221	33	0.15	209	69	0.33	226	33
2	136117378	136117379	3968	564	0.142137	21	12	0.57	278	175	0.63	418	167	0.4	468	137	0.29	371	166	0.45	362	206	0.57	382	16	0.04	645	20	0.03	1822	205	0.112514	435	307	0.71	256	150	0.59	322	125	0.39	251	91	0.36	214	113	0.53	230	88
2	136117380	136117381	3936	243	0.0617378	20	5	0.25	267	82	0.31	415	72	0.17	479	149	0.31	363	88	0.24	362	89	0.25	411	11	0.03	655	13	0.02	1836	66	0.0359477	433	134	0.31	254	79	0.31	324	47	0.15	246	88	0.36	209	46	0.22	222	40
2	136117382	136117383	3905	747	0.191293	20	15	0.75	283	193	0.68	421	158	0.38	465	144	0.31	375	162	0.43	363	208	0.57	411	14	0.03	654	10	0.02	1851	185	0.099946	451	328	0.73	259	179	0.69	334	102	0.31	260	97	0.37	214	99	0.46	229	88
2	136117386	136117387	3828	712	0.185998	19	14	0.74	256	169	0.66	403	183	0.45	447	75	0.17	353	167	0.47	356	195	0.55	391	27	0.07	601	18	0.03	1828	213	0.116521	435	315	0.72	253	138	0.55	307	103	0.34	228	55	0.24	208	107	0.51	216	101
2	136117432	136117433	9954	1541	0.154812	71	37	0.52	1058	600	0.57	1234	304	0.25	1435	246	0.17	974	514	0.53	1038	436	0.42	1048	16	0.02	1708	21	0.01	5024	117	0.0232882	1193	405	0.34	674	223	0.33	1068	235	0.22	758	88	0.12	576	194	0.34	650	90
2	136117435	136117436	9919	3505	0.353362	70	55	0.79	1054	773	0.73	1224	703	0.57	1428	765	0.54	971	682	0.7	1044	611	0.59	1032	12	0.01	1673	16	0.00956	4996	392	0.0784628	1189	685	0.58	672	341	0.51	1067	333	0.31	760	293	0.39	568	290	0.51	647	175
2	136117437	136117438	9916	1555	0.156817	69	44	0.64	1057	696	0.66	1216	349	0.29	1434	732	0.51	978	520	0.53	1043	541	0.52	1034	13	0.01	1690	27	0.02	4962	170	0.0342604	1185	331	0.28	671	237	0.35	1069	220	0.21	755	194	0.26	564	146	0.26	647	68
2	136117450	136117451	9449	5875	0.621759	67	61	0.91	1073	930	0.87	1229	1054	0.86	1425	1091	0.77	990	773	0.78	1060	843	0.8	1018	204	0.2	1659	24	0.01	4658	453	0.097252	1176	782	0.66	644	339	0.53	1046	362	0.35	742	204	0.27	563	302	0.54	641	214
2	136117459	136117460	9411	5740	0.609925	68	62	0.91	1085	941	0.87	1248	1085	0.87	1439	858	0.6	1006	815	0.81	1071	865	0.81	1029	189	0.18	1673	13	0.00777	4686	401	0.085574	1178	832	0.71	648	383	0.59	1064	394	0.37	751	188	0.25	578	317	0.55	632	228
2	136117497	136117498	6120	398	0.0650327	48	16	0.33	909	232	0.26	937	142	0.15	1149	23	0.02	775	61	0.08	829	78	0.09	770	9	0.01	1311	10	0.00763	3081	232	0.0753002	866	582	0.67	481	295	0.61	809	210	0.26	600	112	0.19	402	209	0.52	452	231
2	136117500	136117501	6058	97	0.0160119	48	5	0.1	911	54	0.06	927	18	0.02	1152	11	0.00955	775	16	0.02	811	21	0.03	777	12	0.02	1312	12	0.00915	3087	64	0.0207321	838	250	0.3	480	160	0.33	798	51	0.06	587	99	0.17	389	85	0.22	450	60
2	136117504	136117505	6022	230	0.0381933	46	8	0.17	905	175	0.19	899	41	0.05	1130	41	0.04	759	50	0.07	804	55	0.07	770	14	0.02	1295	26	0.02	3101	188	0.0606256	839	530	0.63	478	301	0.63	784	118	0.15	581	187	0.32	388	199	0.51	449	173
2	136117524	136117525	5636	3396	0.602555	44	33	0.75	896	617	0.69	883	235	0.27	1084	354	0.33	774	435	0.56	806	263	0.33	759	21	0.03	1251	26	0.02	2927	205	0.0700376	805	405	0.5	450	193	0.43	756	169	0.22	553	214	0.39	365	168	0.46	424	92
2	136117553	136117554	7876	4759	0.604241	105	79	0.75	1135	777	0.68	1261	454	0.36	1386	353	0.25	896	635	0.71	1011	559	0.55	932	33	0.04	1425	45	0.03	4724	246	0.0520745	1084	687	0.63	646	334	0.52	1130	404	0.36	843	190	0.23	510	291	0.57	585	165
2	136117563	136117564	7972	1625	0.203838	90	39	0.43	1168	261	0.22	1316	83	0.06	1430	412		917	170	0.19	1049	132	0.13	972	21	0.02	1511	21	0.01	4798	52	0.0108378	1094	163	0.15	656	62	0.09	1148	140	0.12	888	127	0.14	495	79	0.16	588	48
2	136117574	136117575	7819	4229	0.540862	88	84	0.95	1142	927	0.81	1273	774	0.61	1384	399	0.29	887	587	0.66	1032	774	0.75	922	20	0.02	1450	32	0.02	4590	561	0.122222	1071	853	0.8	639	453	0.71	1110	512	0.46	889	223	0.25	474	296	0.62	564	286
2	136117578	136117579	7666	4540	0.592225	88	84	0.95	1129	916	0.81	1275	820	0.64	1357	454	0.33	895	655	0.73	1010	794	0.79	914	49	0.05	1392	34	0.02	4502	787	0.174811	1062	849	0.8	635	455	0.72	1079	521	0.48	882	248	0.28	455	276	0.61	560	311
2	136117610	136117611	7020	765	0.108974	76	50	0.66	901	363	0.4	1133	216	0.19	1213	129	0.11	800	309	0.39	884	258	0.29	853	23	0.03	1298	23	0.02	4147	202	0.0487099	889	516	0.58	537	225	0.42	932	193	0.21	767	110	0.14	410	214	0.52	466	114
2	136117613	136117614	7064	795	0.112542	70	36	0.51	895	443	0.49	1124	311	0.28	1165	82	0.07	769	332	0.43	871	307	0.35	804	25	0.03	1258	20	0.02	4217	166	0.0393645	846	492	0.58	530	233	0.44	896	293	0.33	757	150	0.2	407	191	0.47	451	139
2	136117620	136117621	7169	2001	0.279118	82	75	0.91	980	657	0.67	1197	541	0.45	1196	93	0.08	814	442	0.54	942	469	0.5	835	24	0.03	1305	21	0.02	4236	827	0.195231	972	778	0.8	554	377	0.68	1015	519	0.51	801	144	0.18	443	286	0.65	500	283
2	136117646	136117647	6874	1087	0.158132	73	55	0.75	900	417	0.46	1127	288	0.26	1089	51	0.05	783	368	0.47	856	279	0.33	799	17	0.02	1270	32	0.03	4062	396	0.0974889	984	658	0.67	592	320	0.54	937	298	0.32	771	124	0.16	437	238	0.54	471	189
2	136117662	136117663	6705	3098	0.462043	71	66	0.93	861	577	0.67	1089	505	0.46	1044	119	0.11	739	484	0.65	816	501	0.61	708	32	0.05	1195	29	0.02	3864	530	0.137164	980	791	0.81	592	415	0.7	870	471	0.54	699	192	0.27	428	262	0.61	435	250
2	136117682	136117683	8715	2494	0.286173	56	38	0.68	990	547	0.55	1420	245	0.17	1443	180	0.12	919	248	0.27	1001	367	0.37	1026	14	0.01	1707	13	0.00762	4697	152	0.0323611	1130	475	0.42	665	148	0.22	1009	193	0.19	868	97	0.11	516	113	0.22	513	68
2	136117697	136117698	8848	3340	0.377486	54	47	0.87	976	692	0.71	1438	358	0.25	1435	459	0.32	920	370	0.4	1004	586	0.58	1018	17	0.02	1688	9	0.00533	4691	214	0.0456193	1089	494	0.45	647	241	0.37	998	250	0.25	828	96	0.12	526	163	0.31	523	115
2	136117705	136117706	8861	4307	0.486063	55	48	0.87	958	748	0.78	1393	770	0.55	1371	809	0.59	863	521	0.6	978	702	0.72	971	30	0.03	1600	20	0.01	4664	303	0.0649657	1038	587	0.57	631	317	0.5	966	306	0.32	793	244	0.31	520	230	0.44	535	196
2	136117707	136117708	8874	4782	0.538878	57	48	0.84	936	776	0.83	1399	798	0.57	1374	1150	0.84	872	610	0.7	979	751	0.77	977	24	0.02	1604	10	0.00623	4649	623	0.134007	1043	697	0.67	639	404	0.63	984	376	0.38	804	453	0.56	530	299	0.56	538	240
2	136117711	136117712	8902	4864	0.546394	56	48	0.86	934	773	0.83	1380	1024	0.74	1333	863	0.65	853	650	0.76	938	726	0.77	954	42	0.04	1537	23	0.01	4714	782	0.165889	1034	776	0.75	597	347	0.58	966	448	0.46	776	280	0.36	518	313	0.6	514	281
2	136117745	136117746	9210	4448	0.482953	67	56	0.84	899	722	0.8	1396	719	0.52	1327	215	0.16	840	596	0.71	937	671	0.72	969	21	0.02	1526	23	0.02	5027	884	0.17585	1053	721	0.68	604	371	0.61	1006	343	0.34	796	120	0.15	516	297	0.58	517	210
2	136117758	136117759	8961	2728	0.30443	59	46	0.78	846	514	0.61	1329	324	0.24	1274	480	0.38	786	439	0.56	884	482	0.55	917	19	0.02	1457	23	0.02	4771	306	0.0641375	985	509	0.52	563	215	0.38	942	232	0.25	742	191	0.26	489	219	0.45	494	140
2	136117767	136117768	8734	1829	0.209411	62	47	0.76	796	454	0.57	1218	213	0.17	1201	352	0.29	721	407	0.56	812	325	0.4	848	24	0.03	1314	21	0.02	4681	223	0.0476394	928	424	0.46	505	171	0.34	884	176	0.2	688	129	0.19	472	209	0.44	456	62
2	136117770	136117771	8682	1537	0.177033	51	19	0.37	784	336	0.43	1221	143	0.12	1207	400	0.33	720	258	0.36	806	229	0.28	830	14	0.02	1320	26	0.02	4699	140	0.0297936	920	345	0.38	516	121	0.23	876	140	0.16	700	163	0.23	463	126	0.27	449	57
2	136117772	136117773	8654	1401	0.16189	54	32	0.59	791	372	0.47	1193	141	0.12	1202	637	0.53	702	295	0.42	797	217	0.27	820	8	0.00976	1310	18	0.01	4646	216	0.0464916	916	334	0.36	502	149	0.3	860	143	0.17	676	244	0.36	457	141	0.31	463	93
2	136117774	136117775	8573	1651	0.192581	58	32	0.55	777	382	0.49	1142	132	0.12	1201	646	0.54	706	312	0.44	793	300	0.38	817	29	0.04	1291	14	0.01	4650	226	0.0486022	914	347	0.38	506	148	0.29	849	133	0.16	662	209	0.32	462	185	0.4	454	75
2	136117776	136117777	8527	687	0.0805676	60	29	0.48	777	242	0.31	1163	93	0.08	1183	465	0.39	699	188	0.27	793	135	0.17	836	8	0.00957	1324	13	0.00982	4615	66	0.0143012	917	185	0.2	512	78	0.15	875	83	0.09	679	172	0.25	466	68	0.15	454	41
Predicted off-target loci
1	35545110	35545111	9189	4975	0.541408	127	64	0.5	1085	696	0.64	1098	565	0.51	1121	564	0.5	852	503	0.59	826	425	0.51	727	344	0.47	1217	572	0.47	4030	2187	0.54268	1111	721	0.65	588	388	0.66	1013	490	0.48	708	387	0.55	541	331	0.61	505	254
1	35545133	35545134	8890	7482	0.84162	134	113	0.84	1065	978	0.92	1076	876	0.81	1101	929	0.84	833	725	0.87	824	697	0.85	725	577	0.8	1163	943	0.81	3845	3113	0.809623	1077	948	0.88	577	511	0.89	992	829	0.84	704	583	0.83	536	461	0.86	490	394
1	35545483	35545484	13867	12667	0.913464	190	173	0.91	1600	1540	0.96	1634	1481	0.91	1758	1579	0.9	1424	1296	0.91	1591	1461	0.92	1193	1074	0.9	1783	1598	0.9	4630	4116	0.888985	1796	1654	0.92	1094	1013	0.93	1717	1596	0.93	1111	996	0.9	895	814	0.91	875	792
1	35545641	35545642	1856	1800	0.969828	28	27	0.96	256	248	0.97	205	195	0.95	272	270	0.99	229	219	0.96	196	188	0.96	167	164	0.98	280	271	0.97	629	613	0.974563	274	272	0.99	178	176	0.99	245	245	1	145	145	1	90	89	0.99	127	126
1	37366025	37366026	9175	115	0.0125341	63	5	0.08	895	57	0.06	1021	21	0.02	929	14	0.02	807	31	0.04	859	20	0.02	705	7	0.00993	1088	9	0.00827	3235	42	0.012983	1082	77	0.07	607	33	0.05	866	30	0.03	584	5	0.00856	514	21	0.04	456	13
1	37366119	37366120	3503	29	0.00827862	15	0	0	452	15	0.03	454	5	0.01	384	17	0.04	431	11	0.03	397	6	0.02	319	8	0.03	525	9	0.02	1154	8	0.00693241	379	20	0.05	240	4	0.02	353	4	0.01	244	2	0.0082	209	13	0.06	209	5
1	37366257	37366258	8453	114	0.0134863	99	4	0.04	1008	23	0.02	904	14	0.02	983	29	0.03	828	34	0.04	920	25	0.03	681	12	0.02	1022	23	0.02	2802	35	0.0124911	1061	33	0.03	631	11	0.02	857	17	0.02	625	35	0.06	540	17	0.03	445	12
1	37366339	37366340	10893	120	0.0110162	120	12	0.1	1231	41	0.03	1184	27	0.02	1161	43	0.04	978	43	0.04	1020	34	0.03	868	14	0.02	1250	52	0.04	3824	26	0.00679916	1219	82	0.07	779	38	0.05	1006	31	0.03	764	37	0.05	586	9	0.02	583	21
1	37366406	37366407	21018	169	0.00804073	210	9	0.04	2326	54	0.02	2263	29	0.01	2221	51	0.02	1886	29	0.02	1904	28	0.01	1570	13	0.00828	2270	31	0.01	6950	72	0.0103597	2339	45	0.02	1400	28	0.02	2050	31	0.02	1402	37	0.03	1216	28	0.02	1201	20
1	37366463	37366464	9318	218	0.0233956	67	4	0.06	1146	59	0.05	1040	17	0.02	1092	20	0.02	947	30	0.03	970	25	0.03	753	15	0.02	1049	23	0.02	2704	60	0.0221893	1166	51	0.04	638	28	0.04	1008	38	0.04	637	19	0.03	589	18	0.03	583	22
1	37366472	37366473	9347	263	0.0281374	67	1	0.01	1174	29	0.02	1058	27	0.03	1133	31	0.03	971	39	0.04	1006	41	0.04	765	20	0.03	1076	28	0.03	2677	107	0.0399701	1183	48	0.04	655	23	0.04	1007	47	0.05	651	24	0.04	574	16	0.03	586	36
1	37366520	37366521	3965	144	0.0363178	28	3	0.11	597	82	0.14	478	50	0.1	528	43	0.08	386	59	0.15	442	47	0.11	322	31	0.1	500	59	0.12	1037	14	0.0135005	544	71	0.13	297	55	0.19	474	88	0.19	292	29	0.1	265	32	0.12	269	32
1	194921730	194921731	4991	2808	0.562613	58	35	0.6	655	365	0.56	627	291	0.46	684	321	0.47	492	234	0.48	657	286	0.44	480	219	0.46	513	212	0.41	1470	816	0.555102	634	385	0.61	480	257	0.54	609	295	0.48	498	242	0.49	360	199	0.55	289	133
1	194921778	194921779	7781	5923	0.761213	76	61	0.8	955	672	0.7	974	637	0.65	1046	667	0.64	718	489	0.68	962	609	0.63	654	401	0.61	808	490	0.61	2231	1692	0.758404	975	779	0.8	676	502	0.74	857	627	0.73	722	507	0.7	537	399	0.74	441	312
1	194922130	194922131	12647	9519	0.752669	111	82	0.74	1690	1085	0.64	1614	1010	0.63	1776	1138	0.64	1336	866	0.65	1509	930	0.62	1160	702	0.61	1585	928	0.59	4485	3229	0.719955	1756	1260	0.72	1048	729	0.7	1596	1059	0.66	1078	734	0.68	971	677	0.7	745	549
1	194922187	194922188	5373	2981	0.554811	59	29	0.49	821	392	0.48	729	350	0.48	908	446	0.49	689	343	0.5	758	375	0.49	596	297	0.5	760	346	0.46	1627	896	0.550707	725	416	0.57	477	264	0.55	815	416	0.51	506	299	0.59	454	254	0.56	328	172
3	132417173	132417174	5945	350	0.058873	74	10	0.14	666	192	0.29	665	17	0.03	802	88	0.11	607	183	0.3	634	58	0.09	546	12	0.02	885	18	0.02	2668	137	0.0513493	668	178	0.27	324	87	0.27	634	59	0.09	374	44	0.12	357	101	0.28	372	33
3	132417188	132417189	3253	129	0.0396557	32	0	0	410	62	0.15	406	16	0.04	456	101	0.22	330	41	0.12	331	12	0.04	323	12	0.04	466	6	0.01	1390	15	0.0107914	382	44	0.12	188	17	0.09	376	12	0.03	214	45	0.21	212	21	0.1	210	9
3	132417191	132417192	3245	221	0.0681048	30	6	0.2	409	115	0.28	408	2	0.0049	468	17	0.04	329	91	0.28	340	22	0.06	330	4	0.01	467	9	0.02	1340	79	0.0589552	403	60	0.15	194	48	0.25	392	43	0.11	217	23	0.11	217	101	0.47	210	12
3	132417199	132417200	3174	109	0.0343415	24	6	0.25	391	78	0.2	372	15	0.04	440	10	0.02	315	57	0.18	327	21	0.06	325	19	0.06	438	11	0.03	1264	25	0.0197785	363	62	0.17	184	18	0.1	344	22	0.06	191	10	0.05	190	47	0.25	190	13
3	132417215	132417216	3203	104	0.0324696	24	1	0.04	398	57	0.14	363	10	0.03	461	56	0.12	323	24	0.07	343	20	0.06	310	4	0.01	450	3	0.00667	1249	20	0.0160128	388	30	0.08	173	22	0.13	322	19	0.06	195	20	0.1	177	10	0.06	186	9
3	132417218	132417219	3221	128	0.0397392	24	1	0.04	405	92	0.23	375	6	0.02	465	14	0.03	331	68	0.21	359	17	0.05	322	0	0	458	3	0.00655	1278	34	0.0266041	387	25	0.06	168	11	0.07	330	10	0.03	199	31	0.16	184	37	0.2	192	7
3	132417226	132417227	3048	89	0.0291995	23	2	0.09	380	69	0.18	365	13	0.04	428	7	0.02	309	44	0.14	340	18	0.05	289	16	0.06	433	9	0.02	1130	9	0.0079646	369	38	0.1	159	12	0.08	325	18	0.06	203	22	0.11	174	33	0.19	191	13
3	132417242	132417243	3172	126	0.0397226	28	4	0.14	438	89	0.2	363	14	0.04	491	85	0.17	356	47	0.13	390	28	0.07	322	8	0.02	489	8	0.02	1167	28	0.0239931	407	30	0.07	151	26	0.17	318	13	0.04	220	33	0.15	195	20	0.1	198	27
3	132417244	132417245	3155	241	0.0763867	32	11	0.34	434	122	0.28	345	12	0.03	483	103	0.21	335	52	0.16	382	39	0.1	299	12	0.04	473	6	0.01	1193	57	0.0477787	395	69	0.17	151	40	0.26	297	21	0.07	222	39	0.18	190	32	0.17	195	32
3	132417246	132417247	3173	105	0.0330917	32	13	0.41	442	79	0.18	368	16	0.04	497	224	0.45	355	44	0.12	399	8	0.02	322	12	0.04	482	7	0.01	1202	19	0.015807	402	30	0.07	147	23	0.16	314	14	0.04	234	91	0.39	185	17	0.09	191	12
3	132417248	132417249	3125	170	0.0544	24	5	0.21	421	92	0.22	366	17	0.05	476	89	0.19	342	73	0.21	375	41	0.11	292	12	0.04	467	5	0.01	1208	64	0.0529801	404	54	0.13	151	34	0.23	281	20	0.07	227	50	0.22	177	36	0.2	190	22
3	132417258	132417259	3075	263	0.0855285	35	4	0.11	446	166	0.37	384	27	0.07	460	32	0.07	350	69	0.2	397	52	0.13	327	10	0.03	500	4	0.008	1190	85	0.0714286	401	75	0.19	165	47	0.28	318	40	0.13	219	30	0.14	194	45	0.23	204	22
3	132417279	132417280	3498	126	0.0360206	43	1	0.02	525	86	0.16	437	8	0.02	540	24	0.04	406	26	0.06	474	14	0.03	399	5	0.01	610	3	0.00492	1326	51	0.0384615	468	14	0.03	217	22	0.1	361	9	0.02	270	14	0.05	220	11	0.05	248	5
3	132417284	132417285	3522	283	0.0803521	39	7	0.18	498	181	0.36	405	29	0.07	515	62	0.12	380	91	0.24	454	96	0.21	369	17	0.05	580	14	0.02	1332	102	0.0765766	426	72	0.17	212	55	0.26	327	37	0.11	262	26	0.1	200	40	0.2	231	36
3	132417298	132417299	4018	205	0.0510204	53	9	0.17	551	144	0.26	501	52	0.1	614	75	0.12	485	79	0.16	524	83	0.16	425	15	0.04	693	13	0.02	1552	83	0.0534794	508	79	0.16	250	61	0.24	400	39	0.1	325	43	0.13	234	46	0.2	265	39
3	132417300	132417301	4086	269	0.0658346	54	5	0.09	544	183	0.34	511	67	0.13	601	183	0.3	470	89	0.19	532	97	0.18	423	25	0.06	707	13	0.02	1546	93	0.0601552	505	97	0.19	234	70	0.3	387	54	0.14	335	88	0.26	234	46	0.2	283	37
3	132417305	132417306	4186	192	0.0458672	51	4	0.08	548	131	0.24	538	22	0.04	648	137	0.21	513	66	0.13	581	58	0.1	454	8	0.02	766	11	0.01	1645	63	0.0382979	562	43	0.08	255	47	0.18	430	33	0.08	357	76	0.21	250	43	0.17	292	12
3	132417323	132417324	4489	196	0.0436623	68	10	0.15	569	150	0.26	597	59	0.1	708	65	0.09	550	77	0.14	587	75	0.13	472	12	0.03	830	12	0.01	1793	62	0.0345789	632	67	0.11	278	50	0.18	464	34	0.07	385	44	0.11	265	38	0.14	313	31
3	132417327	132417328	4540	71	0.0156388	87	0	0	581	81	0.14	596	12	0.02	704	66	0.09	560	33	0.06	583	30	0.05	478	13	0.03	841	17	0.02	1805	31	0.0171745	645	21	0.03	281	23	0.08	470	36	0.08	397	46	0.12	270	20	0.07	323	10
3	132417333	132417334	5191	96	0.0184935	100	10	0.1	721	111	0.15	791	36	0.05	898	21	0.02	750	91	0.12	763	71	0.09	661	14	0.02	1094	11	0.01	2094	29	0.0138491	790	56	0.07	381	73	0.19	630	44	0.07	516	15	0.03	346	48	0.14	419	24
3	132417343	132417344	5551	205	0.0369303	108	7	0.06	726	265	0.37	787	97	0.12	870	140	0.16	744	179	0.24	754	154	0.2	647	26	0.04	1076	22	0.02	2251	64	0.0284318	799	92	0.12	376	109	0.29	621	74	0.12	508	55	0.11	350	72	0.21	428	67
3	132417369	132417370	5621	198	0.035225	111	3	0.03	754	125	0.17	783	32	0.04	877	82	0.09	736	100	0.14	734	62	0.08	689	12	0.02	1065	12	0.01	2328	63	0.0270619	799	52	0.07	400	56	0.14	656	30	0.05	515	70	0.14	335	36	0.11	431	21
3	132417398	132417399	5285	263	0.0497635	108	6	0.06	768	135	0.18	809	16	0.02	888	52	0.06	734	109	0.15	720	38	0.05	708	10	0.01	1063	7	0.00659	2236	68	0.0304114	813	50	0.06	388	52	0.13	690	17	0.02	497	41	0.08	357	36	0.1	432	25
3	132417402	132417403	4296	339	0.0789106	116	13	0.11	736	120	0.16	775	33	0.04	828	26	0.03	681	94	0.14	692	74	0.11	674	14	0.02	994	7	0.00704	1668	153	0.0917266	783	73	0.09	393	71	0.18	638	35	0.05	473	22	0.05	344	31	0.09	413	34
3	132417407	132417408	3702	264	0.0713128	105	6	0.06	704	96	0.14	734	19	0.03	790	75	0.09	648	91	0.14	657	51	0.08	634	4	0.00631	955	2	0.00209	1426	127	0.0890603	739	53	0.07	353	68	0.19	633	31	0.05	453	27	0.06	324	38	0.12	393	27
3	132417416	132417417	3548	97	0.0273393	112	1	0.00893	739	74	0.1	770	6	0.00779	818	36	0.04	663	62	0.09	682	26	0.04	660	14	0.02	1007	7	0.00695	1452	72	0.0495868	787	34	0.04	364	21	0.06	637	22	0.03	470	10	0.02	346	15	0.04	407	6
3	132417425	132417426	4007	155	0.0386823	109	3	0.03	824	92	0.11	845	30	0.04	891	36	0.04	765	88	0.12	752	56	0.07	722	12	0.02	1115	17	0.02	1556	105	0.0674807	858	52	0.06	399	32	0.08	688	35	0.05	520	10	0.02	367	21	0.06	449	26
3	132417437	132417438	7957	185	0.02325	120	5	0.04	928	138	0.15	954	34	0.04	1015	100	0.1	843	71	0.08	819	58	0.07	816	10	0.01	1200	11	0.00917	3035	70	0.0230643	952	55	0.06	445	42	0.09	774	37	0.05	558	42	0.08	408	25	0.06	486	22
3	132417467	132417468	5154	343	0.0665503	73	20	0.27	515	125	0.24	556	20	0.04	553	26	0.05	496	69	0.14	487	44	0.09	488	11	0.02	650	16	0.02	1987	121	0.0608958	541	80	0.15	250	55	0.22	423	45	0.11	288	16	0.06	224	42	0.19	265	36
3	132417481	132417482	5411	68	0.012567	78	2	0.03	526	67	0.13	572	14	0.02	565	18	0.03	501	31	0.06	486	17	0.03	488	10	0.02	662	6	0.00906	2143	68	0.0317312	554	33	0.06	262	39	0.15	432	7	0.02	308	8	0.03	240	13	0.05	273	14
3	132417487	132417488	5556	114	0.0205184	76	6	0.08	527	80	0.15	586	9	0.02	560	33	0.06	508	50	0.1	492	18	0.04	491	2	0.00407	660	8	0.01	2200	33	0.015	567	40	0.07	265	47	0.18	443	15	0.03	310	17	0.05	254	23	0.09	274	18
3	132417490	132417491	5605	83	0.0148082	75	3	0.04	541	82	0.15	598	6	0.01	563	28	0.05	505	42	0.08	495	22	0.04	487	3	0.00616	669	9	0.01	2215	51	0.0230248	571	44	0.08	269	38	0.14	442	18	0.04	313	23	0.07	253	31	0.12	273	14
3	132417496	132417497	5629	189	0.0335761	74	13	0.18	534	165	0.31	601	21	0.03	562	37	0.07	505	77	0.15	497	46	0.09	482	10	0.02	662	5	0.00755	2224	76	0.0341727	574	77	0.13	271	54	0.2	445	31	0.07	309	32	0.1	251	46	0.18	268	32
3	132417506	132417507	5749	247	0.042964	79	10	0.13	530	148	0.28	600	20	0.03	569	58	0.1	508	81	0.16	502	43	0.09	489	5	0.01	660	7	0.01	2260	88	0.0389381	570	103	0.18	270	60	0.22	443	30	0.07	317	31	0.1	256	35	0.14	267	21
3	132417508	132417509	5766	1447	0.250954	78	25	0.32	533	364	0.68	605	129	0.21	577	201	0.35	506	233	0.46	499	217	0.43	485	9	0.02	660	19	0.03	2290	519	0.226638	576	288	0.5	274	168	0.61	438	113	0.26	317	110	0.35	254	104	0.41	268	107
3	132417512	132417513	5842	1000	0.171174	82	26	0.32	538	388	0.72	611	114	0.19	584	40	0.07	505	198	0.39	503	232	0.46	486	10	0.02	663	5	0.00754	2319	308	0.132816	581	247	0.43	274	183	0.67	439	123	0.28	324	35	0.11	254	103	0.41	273	117
3	132417527	132417528	5920	159	0.0268581	86	12	0.14	550	127	0.23	606	27	0.04	590	16	0.03	514	73	0.14	516	48	0.09	488	7	0.01	669	7	0.01	2390	57	0.0238494	569	94	0.17	271	50	0.18	437	33	0.08	322	6	0.02	245	28	0.11	277	18
3	132417536	132417537	5920	186	0.0314189	84	11	0.13	540	150	0.28	616	28	0.05	592	27	0.05	512	96	0.19	502	42	0.08	486	7	0.01	676	10	0.01	2361	41	0.0173655	560	124	0.22	273	69	0.25	426	27	0.06	302	15	0.05	252	32	0.13	283	39
3	132417679	132417680	971	51	0.0525232	8	2	0.25	90	26	0.29	104	16	0.15	100	11	0.11	81	29	0.36	89	30	0.34	84	2	0.02	124	1	0.00806	370	28	0.0756757	91	20	0.22	37	9	0.24	73	19	0.26	50	6	0.12	26	5	0.19	43	9
3	132417686	132417687	962	131	0.136175	9	7	0.78	83	56	0.67	84	32	0.38	102	24	0.24	74	46	0.62	86	52	0.6	55	5	0.09	98	3	0.03	381	42	0.110236	87	53	0.61	32	12	0.38	54	32	0.59	34	6	0.18	30	10	0.33	39	20
3	132417713	132417714	1152	39	0.0338542	10	2	0.2	131	46	0.35	149	8	0.05	157	31	0.2	108	17	0.16	113	15	0.13	101	3	0.03	184	3	0.02	480	18	0.0375	139	20	0.14	57	16	0.28	103	5	0.05	76	17	0.22	33	3	0.09	58	11
3	132417716	132417717	1206	71	0.0588723	11	4	0.36	113	32	0.28	120	13	0.11	147	8	0.05	88	25	0.28	106	33	0.31	72	2	0.03	144	4	0.03	491	6	0.01222	131	45	0.34	62	21	0.34	82	19	0.23	73	14	0.19	34	4	0.12	52	5
3	132417719	132417720	1201	94	0.0782681	11	6	0.55	112	44	0.39	119	17	0.14	143	34	0.24	83	38	0.46	95	38	0.4	71	1	0.01	150	4	0.03	476	33	0.0693277	127	46	0.36	59	23	0.39	82	28	0.34	65	29	0.45	28	8	0.29	53	12
3	132417754	132417755	1770	126	0.0711864	21	8	0.38	194	83	0.43	215	25	0.12	200	59	0.29	125	33	0.26	145	46	0.32	140	1	0.00714	224	2	0.00893	797	70	0.0878294	210	74	0.35	85	21	0.25	179	31	0.17	131	44	0.34	82	17	0.21	95	24
3	132417756	132417757	2826	103	0.0364473	28	5	0.18	246	88	0.36	290	14	0.05	282	69	0.24	212	32	0.15	203	21	0.1	198	1	0.00505	348	4	0.01	1219	48	0.0393765	280	55	0.2	118	40	0.34	219	22	0.1	162	46	0.28	99	15	0.15	114	18
3	132417768	132417769	3059	66	0.0215757	32	1	0.03	278	49	0.18	316	13	0.04	312	34	0.11	239	37	0.15	236	7	0.03	221	2	0.00905	365	7	0.02	1323	16	0.0120937	302	44	0.15	134	25	0.19	247	16	0.06	182	16	0.09	117	11	0.09	128	13
3	132417774	132417775	3136	180	0.057398	31	14	0.45	284	137	0.48	314	43	0.14	315	75	0.24	246	91	0.37	239	59	0.25	227	4	0.02	377	5	0.01	1360	78	0.0573529	308	97	0.31	140	72	0.51	250	58	0.23	184	45	0.24	122	36	0.3	135	28
3	132417814	132417815	11936	361	0.0302446	128	22	0.17	1291	186	0.14	1285	38	0.03	1345	74	0.06	954	179	0.19	1056	98	0.09	867	5	0.00577	1399	16	0.01	5625	205	0.0364444	1161	210	0.18	687	104	0.15	1043	103	0.1	784	59	0.08	581	84	0.14	664	37
3	132417817	132417818	11962	262	0.0219027	130	27	0.21	1290	220	0.17	1286	24	0.02	1349	97	0.07	951	118	0.12	1055	62	0.06	865	6	0.00694	1402	12	0.00856	5652	94	0.0166313	1161	98	0.08	686	131	0.19	1044	62	0.06	786	110	0.14	579	80	0.14	664	48
3	132417851	132417852	11398	143	0.0125461	123	39	0.32	1266	152	0.12	1252	23	0.02	1320	51	0.04	945	105	0.11	1050	89	0.08	851	5	0.00588	1387	14	0.01	5326	49	0.00920015	1155	120	0.1	680	89	0.13	1015	65	0.06	771	38	0.05	570	97	0.17	642	39
5	180245756	180245757	5791	5575	0.962701	78	76	0.97	691	666	0.96	659	632	0.96	740	705	0.95	653	624	0.96	609	578	0.95	475	457	0.96	707	663	0.94	1875	1797	0.9584	629	613	0.97	414	395	0.95	576	546	0.95	405	382	0.94	363	353	0.97	334	320
5	180245765	180245766	5599	5439	0.971423	78	77	0.99	682	668	0.98	659	635	0.96	727	706	0.97	648	627	0.97	609	584	0.96	470	447	0.95	693	656	0.95	1774	1688	0.951522	613	596	0.97	407	385	0.95	568	542	0.95	395	382	0.97	365	359	0.98	323	311
5	180245797	180245798	5375	5176	0.962977	68	65	0.96	651	630	0.97	640	607	0.95	718	686	0.96	628	594	0.95	605	584	0.97	448	429	0.96	662	622	0.94	1750	1690	0.965714	621	594	0.96	418	402	0.96	550	533	0.97	386	369	0.96	348	333	0.96	335	320
5	180245830	180245831	15848	15428	0.973498	193	188	0.97	1739	1703	0.98	1892	1839	0.97	1973	1930	0.98	1637	1596	0.97	1757	1718	0.98	1317	1274	0.97	1867	1815	0.97	4351	4257	0.978396	1828	1781	0.97	1218	1190	0.98	1696	1665	0.98	1079	1049	0.97	960	940	0.98	947	930
6	19405523	19405524	9652	1889	0.195711	114	24	0.21	1397	304	0.22	1259	245	0.19	1475	304	0.21	1123	224	0.2	1302	259	0.2	1026	195	0.19	1222	210	0.17	3006	499	0.166001	1380	345	0.25	816	191	0.23	1146	253	0.22	866	204	0.24	624	138	0.22	611	140
6	19405592	19405593	11062	341	0.0308263	116	1	0.00862	1619	88	0.05	1394	37	0.03	1771	65	0.04	1273	54	0.04	1443	38	0.03	1127	21	0.02	1410	43	0.03	3321	118	0.0355315	1630	78	0.05	947	35	0.04	1322	67	0.05	980	26	0.03	726	20	0.03	737	35
6	19405700	19405701	3506	800	0.22818	42	11	0.26	421	142	0.34	410	124	0.3	425	101	0.24	396	113	0.29	431	111	0.26	297	87	0.29	401	107	0.27	1195	264	0.220921	465	152	0.33	274	61	0.22	357	124	0.35	271	73	0.27	206	58	0.28	220	76
6	19405714	19405715	3623	6	0.00165609	42	0	0	453	2	0.00442	400	0	0	462	0	0	416	3	0.00721	444	3	0.00676	312	0	0	421	1	0.00238	1240	1	0.000806452	464	0	0	276	1	0.00362	367	0	0	290	3	0.01	208	1	0.00481	225	1
6	19405738	19405739	3265	72	0.0220521	46	1	0.02	411	18	0.04	361	9	0.02	412	19	0.05	378	11	0.03	416	14	0.03	295	15	0.05	396	10	0.03	1203	36	0.0299252	405	23	0.06	256	12	0.05	312	17	0.05	279	5	0.02	183	8	0.04	216	14
6	164369055	164369056	9656	2960	0.306545	114	28	0.25	1093	263	0.24	1066	252	0.24	1151	289	0.25	966	244	0.25	1080	274	0.25	859	240	0.28	1065	287	0.27	3089	839	0.271609	1241	379	0.31	765	246	0.32	956	257	0.27	743	243	0.33	552	158	0.29	584	164
6	164369358	164369359	10417	200	0.0191994	105	8	0.08	1385	68	0.05	1294	19	0.01	1337	38	0.03	1153	47	0.04	1325	37	0.03	923	14	0.02	1227	21	0.02	3570	48	0.0134454	1339	74	0.06	848	38	0.04	1181	62	0.05	945	31	0.03	661	16	0.02	669	34
6	164369421	164369422	3071	114	0.0371215	39	0	0	588	24	0.04	402	5	0.01	428	12	0.03	433	11	0.03	514	20	0.04	340	12	0.04	429	8	0.02	958	17	0.0177453	489	24	0.05	232	26	0.11	409	8	0.02	322	8	0.02	201	15	0.07	207	14
6	164369628	164369629	13432	2467	0.183666	205	45	0.22	1836	496	0.27	1757	334	0.19	1827	343	0.19	1407	319	0.23	1656	384	0.23	1255	233	0.19	1658	328	0.2	4085	731	0.178947	1909	517	0.27	1133	290	0.26	1603	367	0.23	1247	259	0.21	1007	214	0.21	858	166
6	164369726	164369727	4591	87	0.0189501	83	2	0.02	612	19	0.03	636	13	0.02	708	22	0.03	495	11	0.02	620	14	0.02	467	14	0.03	552	13	0.02	1233	26	0.0210868	598	22	0.04	364	15	0.04	589	20	0.03	434	10	0.02	338	10	0.03	353	17
7	129330902	129330903	4722	4511	0.955316	38	36	0.95	474	457	0.96	459	438	0.95	491	461	0.94	452	433	0.96	473	454	0.96	367	350	0.95	475	450	0.95	1253	1207	0.963288	530	492	0.93	355	321	0.9	483	465	0.96	356	339	0.95	275	263	0.96	283	260
7	129331181	129331182	3907	3797	0.971845	44	42	0.95	510	497	0.97	506	492	0.97	545	535	0.98	401	390	0.97	464	459	0.99	371	365	0.98	540	527	0.98	971	949	0.977343	434	412	0.95	336	329	0.98	464	460	0.99	364	356	0.98	324	321	0.99	270	264
7	129331201	129331202	2035	1997	0.981327	17	15	0.88	321	308	0.96	309	309	1	318	316	0.99	215	210	0.98	254	249	0.98	197	182	0.92	315	305	0.97	552	525	0.951087	239	232	0.97	176	175	0.99	251	246	0.98	204	195	0.96	191	191	1	154	151
7	129331236	129331237	1963	1882	0.958737	17	17	1	295	285	0.97	297	286	0.96	302	300	0.99	212	205	0.97	257	254	0.99	203	195	0.96	311	303	0.97	510	491	0.962745	238	225	0.95	169	169	1	250	245	0.98	211	209	0.99	157	151	0.96	141	137
7	129331250	129331251	1803	1748	0.969495	16	15	0.94	259	254	0.98	271	266	0.98	267	262	0.98	188	184	0.98	256	251	0.98	193	191	0.99	271	263	0.97	436	419	0.961009	232	223	0.96	154	147	0.95	219	214	0.98	203	202	1	154	148	0.96	121	117
7	129331289	129331290	1346	1325	0.984398	10	10	1	173	167	0.97	201	198	0.99	200	189	0.94	139	137	0.99	210	199	0.95	149	143	0.96	237	235	0.99	335	330	0.985075	186	167	0.9	102	91	0.89	164	156	0.95	161	157	0.98	86	85	0.99	81	79
8	94879822	94879823	6538	6176	0.944631	90	86	0.96	714	682	0.96	852	814	0.96	829	792	0.96	748	706	0.94	712	673	0.95	584	544	0.93	698	662	0.95	1846	1722	0.932828	813	783	0.96	503	473	0.94	718	696	0.97	569	552	0.97	480	456	0.95	459	428
8	94880025	94880026	7705	7058	0.916029	113	97	0.86	769	692	0.9	878	822	0.94	837	766	0.92	839	777	0.93	990	903	0.91	746	699	0.94	846	789	0.93	1842	1733	0.940825	913	862	0.94	607	570	0.94	895	846	0.95	690	640	0.93	591	564	0.95	505	471
8	94880036	94880037	7664	7316	0.954593	110	108	0.98	760	742	0.98	869	833	0.96	832	805	0.97	836	800	0.96	997	951	0.95	734	711	0.97	839	808	0.96	1842	1780	0.966341	916	896	0.98	607	584	0.96	878	853	0.97	677	654	0.97	583	562	0.96	495	480
8	94880129	94880130	10188	9586	0.940911	124	110	0.89	927	873	0.94	1097	1028	0.94	1047	984	0.94	944	889	0.94	1089	1049	0.96	932	902	0.97	1001	960	0.96	2452	2331	0.950653	1054	999	0.95	776	726	0.94	1048	988	0.94	805	766	0.95	685	638	0.93	590	568
8	94880182	94880183	6976	6808	0.975917	102	102	1	702	691	0.98	768	751	0.98	842	819	0.97	741	721	0.97	763	753	0.99	614	604	0.98	804	783	0.97	1677	1624	0.968396	843	817	0.97	593	576	0.97	732	716	0.98	604	591	0.98	488	481	0.99	444	437
9	581676	581677	5665	3079	0.543513	55	29	0.53	744	446	0.6	791	511	0.65	763	453	0.59	588	364	0.62	723	445	0.62	495	310	0.63	711	435	0.61	1632	883	0.541054	708	440	0.62	490	298	0.61	685	427	0.62	466	289	0.62	373	226	0.61	351	189
9	581777	581778	11521	7622	0.661575	118	90	0.76	1574	1187	0.75	1506	1145	0.76	1653	1198	0.72	1306	935	0.72	1283	925	0.72	1034	765	0.74	1482	1044	0.7	3247	1950	0.600554	1489	1094	0.73	887	629	0.71	1246	901	0.72	1028	708	0.69	712	519	0.73	739	517
9	582013	582014	10101	3398	0.336402	127	62	0.49	1324	605	0.46	1292	552	0.43	1387	620	0.45	1167	523	0.45	1148	476	0.41	931	390	0.42	1294	496	0.38	3369	1214	0.360344	1255	500	0.4	809	334	0.41	1203	549	0.46	815	344	0.42	626	244	0.39	700	303
9	582100	582101	5078	3093	0.609098	69	61	0.88	865	672	0.78	765	596	0.78	853	585	0.69	736	546	0.74	697	495	0.71	531	368	0.69	763	518	0.68	1836	1113	0.606209	729	565	0.78	501	400	0.8	650	481	0.74	440	293	0.67	373	261	0.7	395	284
9	582119	582120	4736	3872	0.817568	66	57	0.86	782	708	0.91	728	655	0.9	762	692	0.91	623	563	0.9	632	563	0.89	477	419	0.88	697	611	0.88	1718	1373	0.799185	679	604	0.89	457	407	0.89	601	533	0.89	408	358	0.88	342	293	0.86	347	292
9	582170	582171	11798	5969	0.505933	132	78	0.59	1549	945	0.61	1480	782	0.53	1731	883	0.51	1280	716	0.56	1361	723	0.53	1051	507	0.48	1514	766	0.51	4422	2126	0.480778	1341	818	0.61	960	577	0.6	1374	727	0.53	900	430	0.48	824	442	0.54	786	457
12	74276707	74276708	7386	5613	0.759951	76	66	0.87	859	675	0.79	845	634	0.75	936	707	0.76	781	636	0.81	955	745	0.78	681	520	0.76	915	664	0.73	2188	1633	0.746344	1011	801	0.79	633	499	0.79	777	614	0.79	630	519	0.82	518	405	0.78	524	429
12	74277108	74277109	17513	12378	0.706789	164	127	0.77	2399	1741	0.73	2250	1638	0.73	2467	1814	0.74	1991	1499	0.75	2150	1435	0.67	1620	1181	0.73	2224	1626	0.73	6037	4336	0.718238	2240	1629	0.73	1445	1075	0.74	2297	1692	0.74	1638	1241	0.76	1264	925	0.73	1304	950
12	74277295	74277296	8186	7750	0.946738	86	84	0.98	1251	1206	0.96	1112	1046	0.94	1231	1191	0.97	1051	1011	0.96	1171	1138	0.97	900	863	0.96	1193	1128	0.95	2432	2325	0.956003	1210	1152	0.95	758	730	0.96	988	946	0.96	832	808	0.97	686	653	0.95	626	596
12	109276035	109276036	4587	3881	0.846087	62	41	0.66	628	545	0.87	563	484	0.86	689	581	0.84	595	496	0.83	573	508	0.89	397	340	0.86	640	554	0.87	1349	1130	0.837658	586	518	0.88	411	362	0.88	477	415	0.87	416	382	0.92	262	240	0.92	314	275
12	109276043	109276044	4835	2804	0.579938	65	26	0.4	675	429	0.64	582	349	0.6	696	385	0.55	602	365	0.61	594	345	0.58	433	246	0.57	666	366	0.55	1420	781	0.55	613	389	0.63	439	287	0.65	496	302	0.61	437	268	0.61	281	175	0.62	318	181
12	109276123	109276124	14215	13117	0.922758	170	151	0.89	1727	1614	0.93	1635	1533	0.94	1738	1615	0.93	1461	1375	0.94	1487	1360	0.91	1124	1040	0.93	1659	1526	0.92	4787	4454	0.930437	1630	1523	0.93	1076	1023	0.95	1365	1278	0.94	1086	999	0.92	826	760	0.92	873	800
12	109276357	109276358	10343	10007	0.967514	106	104	0.98	1212	1186	0.98	1155	1113	0.96	1233	1196	0.97	1027	1000	0.97	1014	982	0.97	839	816	0.97	1233	1171	0.95	3575	3473	0.971469	1180	1148	0.97	709	689	0.97	959	924	0.96	822	785	0.95	645	632	0.98	627	611
12	109276363	109276364	10368	9648	0.930556	106	101	0.95	1203	1131	0.94	1145	1058	0.92	1227	1162	0.95	1031	980	0.95	1013	955	0.94	841	783	0.93	1243	1166	0.94	3557	3318	0.932809	1167	1114	0.95	706	662	0.94	955	891	0.93	821	764	0.93	639	594	0.93	618	580
12	109276406	109276407	3981	3566	0.895755	41	40	0.98	443	413	0.93	374	327	0.87	409	384	0.94	405	365	0.9	365	333	0.91	344	313	0.91	427	368	0.86	1343	1172	0.872673	407	376	0.92	256	228	0.89	356	333	0.94	285	252	0.88	189	169	0.89	204	193
12	109276424	109276425	3878	3690	0.951521	30	29	0.97	423	409	0.97	337	324	0.96	397	384	0.97	364	348	0.96	350	337	0.96	330	320	0.97	409	396	0.97	1304	1256	0.96319	397	376	0.95	242	239	0.99	353	341	0.97	272	252	0.93	173	168	0.97	206	195
12	109276434	109276435	3800	3146	0.827895	30	28	0.93	408	342	0.84	333	293	0.88	388	323	0.83	329	279	0.85	322	263	0.82	318	270	0.85	398	321	0.81	1236	1004	0.812298	394	314	0.8	251	208	0.83	347	297	0.86	264	216	0.82	179	151	0.84	201	165
13	64363386	64363387	16549	14455	0.873467	210	182	0.87	1952	1636	0.84	1906	1654	0.87	2046	1773	0.87	1637	1422	0.87	1690	1471	0.87	1365	1170	0.86	1877	1605	0.86	5575	4913	0.881256	2025	1795	0.89	1166	1029	0.88	1625	1448	0.89	1291	1134	0.88	1012	862	0.85	1019	875
13	64363686	64363687	33011	19362	0.586532	419	228	0.54	4684	2779	0.59	4530	2617	0.58	4834	2914	0.6	4058	2314	0.57	4581	2643	0.58	3438	1968	0.57	4723	2722	0.58	10547	6068	0.575329	4699	2754	0.59	2566	1488	0.58	3954	2290	0.58	3037	1753	0.58	2175	1266	0.58	2349	1320
13	64363712	64363713	21815	6116	0.280358	291	88	0.3	3194	919	0.29	3100	875	0.28	3156	922	0.29	2620	709	0.27	2917	842	0.29	2291	639	0.28	3160	801	0.25	7291	2197	0.30133	3203	992	0.31	1637	500	0.31	2777	762	0.27	2101	577	0.27	1479	442	0.3	1628	462
13	64363779	64363780	26325	24863	0.944463	299	286	0.96	4213	4014	0.95	4033	3786	0.94	4347	4122	0.95	3325	3148	0.95	4047	3802	0.94	3036	2879	0.95	4132	3914	0.95	7903	7450	0.94268	4038	3845	0.95	2573	2458	0.96	3569	3334	0.93	2561	2412	0.94	2159	2043	0.95	2044	1943
13	64363877	64363878	15093	14219	0.942092	166	162	0.98	2873	2692	0.94	2728	2531	0.93	2954	2782	0.94	1950	1825	0.94	2758	2560	0.93	1817	1683	0.93	2624	2473	0.94	4043	3845	0.951026	2535	2361	0.93	1838	1705	0.93	2232	2090	0.94	1692	1573	0.93	1310	1230	0.94	1351	1287
14	23537824	23537825	4838	4369	0.903059	33	31	0.94	571	539	0.94	471	438	0.93	535	496	0.93	464	427	0.92	453	435	0.96	353	332	0.94	549	489	0.89	2132	1936	0.908068	580	549	0.95	262	255	0.97	495	462	0.93	343	313	0.91	301	272	0.9	283	257
14	23537848	23537849	11875	11388	0.958989	118	111	0.94	1453	1390	0.96	1280	1220	0.95	1416	1351	0.95	1133	1097	0.97	1086	1056	0.97	851	802	0.94	1342	1279	0.95	5105	4809	0.942018	1413	1353	0.96	656	613	0.93	1134	1080	0.95	862	828	0.96	695	674	0.97	598	571
14	23537914	23537915	5655	5456	0.96481	76	73	0.96	842	810	0.96	731	686	0.94	809	781	0.97	648	622	0.96	606	573	0.95	475	459	0.97	758	725	0.96	2192	2112	0.963504	751	719	0.96	362	354	0.98	578	559	0.97	497	467	0.94	369	359	0.97	284	280
14	23537936	23537937	5193	5014	0.965531	77	63	0.82	811	791	0.98	706	674	0.95	776	750	0.97	635	611	0.96	597	577	0.97	459	443	0.97	727	698	0.96	2049	1963	0.958028	696	681	0.98	348	339	0.97	541	518	0.96	470	450	0.96	344	333	0.97	264	256
14	23537952	23537953	4855	4192	0.86344	76	60	0.79	762	690	0.91	678	569	0.84	740	613	0.83	621	537	0.86	568	523	0.92	433	357	0.82	713	591	0.83	1911	1705	0.892203	656	596	0.91	329	304	0.92	511	456	0.89	445	394	0.89	323	265	0.82	236	225
14	23538017	23538018	6620	6399	0.966616	92	85	0.92	1022	980	0.96	946	919	0.97	950	908	0.96	715	684	0.96	744	708	0.95	590	558	0.95	944	888	0.94	2525	2457	0.973069	972	917	0.94	489	477	0.98	946	910	0.96	626	612	0.98	438	430	0.98	428	416
14	23538021	23538022	6535	5900	0.902831	88	82	0.93	1004	896	0.89	951	838	0.88	942	795	0.84	707	630	0.89	739	643	0.87	587	515	0.88	935	801	0.86	2502	2329	0.930855	961	899	0.94	478	424	0.89	931	845	0.91	622	562	0.9	437	416	0.95	428	378
14	23538165	23538166	4602	4470	0.971317	43	43	1	732	720	0.98	665	644	0.97	635	617	0.97	549	538	0.98	493	481	0.98	443	429	0.97	658	622	0.95	1457	1410	0.967742	619	607	0.98	358	344	0.96	608	598	0.98	426	414	0.97	294	287	0.98	259	249
14	23538192	23538193	3651	3455	0.946316	33	30	0.91	604	564	0.93	507	490	0.97	482	449	0.93	437	402	0.92	394	367	0.93	381	357	0.94	510	476	0.93	1364	1291	0.946481	454	430	0.95	267	241	0.9	466	446	0.96	320	308	0.96	235	226	0.96	205	200
14	23538196	23538197	3475	3321	0.955683	34	32	0.94	568	551	0.97	475	450	0.95	465	443	0.95	421	398	0.95	374	354	0.95	359	336	0.94	478	441	0.92	1309	1276	0.97479	443	429	0.97	260	253	0.97	440	413	0.94	308	301	0.98	223	219	0.98	202	190
14	23538348	23538349	1785	1487	0.833053	35	33	0.94	174	158	0.91	159	138	0.87	211	191	0.91	228	202	0.89	171	145	0.85	141	122	0.87	258	226	0.88	844	687	0.813981	193	164	0.85	138	127	0.92	186	159	0.85	133	122	0.92	130	121	0.93	145	131
14	23538396	23538397	3813	3121	0.818516	42	42	1	234	187	0.8	216	185	0.86	305	247	0.81	237	187	0.79	217	183	0.84	182	148	0.81	283	225	0.8	1474	1116	0.757123	254	221	0.87	143	127	0.89	234	190	0.81	148	122	0.82	139	122	0.88	166	137
14	23538469	23538470	11929	11040	0.925476	159	156	0.98	982	910	0.93	1177	1096	0.93	1231	1107	0.9	969	880	0.91	966	893	0.92	798	729	0.91	1147	1038	0.9	5429	5094	0.938294	1087	1041	0.96	633	593	0.94	1135	1053	0.93	616	576	0.94	533	501	0.94	580	521
14	23538522	23538523	6964	5999	0.86143	115	108	0.94	724	630	0.87	863	761	0.88	871	731	0.84	686	589	0.86	695	602	0.87	548	466	0.85	815	689	0.85	3365	2867	0.852006	768	664	0.86	430	364	0.85	808	725	0.9	429	358	0.83	350	298	0.85	381	310
20	24020305	24020306	6784	1719	0.25339	58	17	0.29	761	200	0.26	720	187	0.26	741	147	0.2	613	133	0.22	770	204	0.26	561	121	0.22	624	121	0.19	1835	439	0.239237	836	234	0.28	438	133	0.3	659	167	0.25	476	96	0.2	410	96	0.23	368	83
20	24020323	24020324	7029	1408	0.200313	64	11	0.17	794	174	0.22	752	157	0.21	782	128	0.16	643	115	0.18	802	155	0.19	585	93	0.16	647	108	0.17	1970	322	0.163452	867	235	0.27	455	100	0.22	693	146	0.21	486	76	0.16	420	80	0.19	386	88
20	24020395	24020396	1490	163	0.109396	10	2	0.2	226	30	0.13	204	26	0.13	187	22	0.12	174	11	0.06	197	18	0.09	139	9	0.06	175	10	0.06	556	31	0.0557554	220	24	0.11	112	17	0.15	151	10	0.07	158	22	0.14	75	5	0.07	78	7
20	24020528	24020529	5659	1078	0.190493	73	14	0.19	724	138	0.19	678	141	0.21	738	95	0.13	579	112	0.19	596	98	0.16	493	64	0.13	626	104	0.17	1977	292	0.147699	771	239	0.31	483	130	0.27	615	116	0.19	476	87	0.18	385	81	0.21	340	60
20	24020678	24020679	11076	1833	0.165493	131	15	0.11	1268	156	0.12	1194	133	0.11	1357	134	0.1	1072	110	0.1	1164	139	0.12	969	87	0.09	1247	148	0.12	4292	677	0.157735	1347	235	0.17	742	143	0.19	1078	190	0.18	866	142	0.16	635	86	0.14	588	87
20	24020707	24020708	11065	1999	0.18066	120	30	0.25	1267	201	0.16	1206	186	0.15	1405	181	0.13	1105	178	0.16	1202	181	0.15	1008	152	0.15	1230	154	0.13	4084	745	0.182419	1357	345	0.25	767	141	0.18	1115	239	0.21	863	150	0.17	644	100	0.16	601	108
20	24020761	24020762	3756	154	0.0410011	34	3	0.09	530	41	0.08	515	30	0.06	591	15	0.03	506	18	0.04	547	15	0.03	410	11	0.03	503	19	0.04	1205	37	0.0307054	562	34	0.06	320	16	0.05	476	24	0.05	361	18	0.05	239	9	0.04	224	8
20	24020899	24020900	8043	681	0.0846699	109	6	0.06	1012	43	0.04	1008	74	0.07	1111	45	0.04	898	50	0.06	932	29	0.03	751	23	0.03	947	51	0.05	2549	189	0.0741467	993	84	0.08	644	57	0.09	828	61	0.07	698	44	0.06	448	39	0.09	455	27
[truncated: 4 more columns]

## Sheet: Table S5
Table S5: Normalized count per million (CPM) and log2FC, 3 days after transfection with 8 epimodifiers
CPM																					log2FC vs. d3A																				log2 (g8/ntc)
					g8										NTC											g8									NTC
GENE_ENSEMBL	GENE_ID	d3A	3A3A	3A3L	3A-KRAB	M.SssI	SunTag	3A	mut3A	CRISPRoff		3A3A	3A3L	3A-KRAB	M.SssI	SunTag	3A	mut3A	CRISPRoff		GENE_ENSEMBL	GENE_ID	3A3A	3A3L	3A-KRAB	M.SssI	SunTag	3A	mut3A	CRISPRoff		3A3A	3A3L	3A-KRAB	M.SssI	SunTag	3A	mut3A	CRISPRoff		GENE_ENSEMBL	GENE_ID	3A3A	3A3L	3A-KRAB	M.SssI	SunTag	3A	mut3A
ENSG00000270066		2.92302	2.47064	10.0574	4.18072	186.735	2.12964	3.50246	1.41207	2.28416		10.4075	7.56938	5.4215	2.55231	4.78361	2.45356	2.89425	304.992		ENSG00000270066		-0.242576	1.78272	0.51629	5.99738	-0.456852	0.260907	-1.04965	-0.355799		1.83209	1.37271	0.891232	-0.195659	0.71064	-0.252585	-0.0142729	6.70516		ENSG00000270066		-2.07466	0.410008	-0.374941	6.19304	-1.16749	0.513491	-1.03538
ENSG00000258790		4.34155	10.2391	5.53518	3.48999	10.898	7.64165	22.0751	25.1127	2.16702		19.0658	7.38248	1.90228	2.28521	8.36319	24.9153	28.3315	31.5135		ENSG00000258790		1.23781	0.350419	-0.314986	1.32779	0.815674	2.34614	2.53213	-1.0025		2.13471	0.765896	-1.19048	-0.925886	0.945844	2.52075	2.70612	2.85969		ENSG00000258790		-0.896892	-0.415476	0.875493	2.25367	-0.130169	-0.174611	-0.173989
ENSG00000284874		4.38453	9.70427	10.8171	5.92572	3.86992	9.77129	3.88805	6.06359	2.84055		6.58849	4.92165	7.35549	7.80531	16.9542	6.25074	8.13605	17.0788		ENSG00000284874		1.1462	1.30282	0.434566	-0.180122	1.15613	-0.173377	0.467749	-0.626251		0.587524	0.166719	0.746397	0.832033	1.95114	0.511603	0.891905	1.96171		ENSG00000284874		0.558671	1.1361	-0.311832	-1.01215	-0.79502	-0.684979	-0.424156
ENSG00000274266	SNORA73A	11.0473	9.42409	21.5619	7.598	10.0084	11.807	17.5123	11.6288	14.6128		8.94985	24.0164	31.9266	31.4883	32.4765	40.6006	62.162	72.6501		ENSG00000274266	SNORA73A	-0.229269	0.964787	-0.540002	-0.142483	0.0959444	0.664673	0.0740084	0.403533		-0.303759	1.12033	1.53107	1.51112	1.5557	1.87781	2.49234	2.71727		ENSG00000274266	SNORA73A	0.0744897	-0.155539	-2.07107	-1.65361	-1.45976	-1.21313	-2.41833
ENSG00000281000	SNORD3D	4.08363	10.9269	3.29216	3.16281	5.51574	9.36415	10.9572	8.69392	11.7429		2.50712	18.721	40.4235	38.1956	41.6532	49.1588	52.418	53.924		ENSG00000281000	SNORD3D	1.41995	-0.310818	-0.368649	0.433701	1.19729	1.42396	1.09015	1.52386		-0.70382	2.19673	3.30727	3.22548	3.3505	3.58952	3.68214	3.723		ENSG00000281000	SNORD3D	2.12377	-2.50755	-3.67592	-2.79178	-2.15321	-2.16557	-2.59198
ENSG00000281383		1177.68	285.907	151.729	1629.46	1196.07	658.184	632.82	518.922	691.309		1819.47	1713.7	1357.59	873.126	1337.36	659.248	1590.97	2961.79		ENSG00000281383		-2.04233	-2.95638	0.468452	0.0223584	-0.839382	-0.896077	-1.18236	-0.768542		0.627576	0.541171	0.205109	-0.431682	0.183446	-0.837051	0.43396	1.33053		ENSG00000281383		-2.6699	-3.49755	0.263343	0.45404	-1.02283	-0.0590259	-1.61632
ENSG00000273213	H3-2	4.42752	4.76299	3.36452	1.19968	4.13681	4.57246	6.45866	7.55872	3.4848		4.11052	2.92807	7.19696	5.87624	3.80737	3.213	16.851	14.7381		ENSG00000273213	H3-2	0.105368	-0.396099	-1.88384	-0.0979815	0.0464723	0.544736	0.771644	-0.345421		-0.107179	-0.596548	0.70089	0.408395	-0.217705	-0.46258	1.92826	1.73498		ENSG00000273213	H3-2	0.212546	0.200449	-2.58473	-0.506377	0.264178	1.00732	-1.15662
ENSG00000265185	SNORD3B-1	8.42518	14.9257	32.0895	5.70759	8.00672	14.9075	14.7489	12.8194	15.1984		6.26781	24.2345	44.4817	43.4486	47.8687	57.2497	58.3352	63.4604		ENSG00000265185	SNORD3B-1	0.825021	1.92932	-0.561826	-0.0734965	0.823256	0.807826	0.605546	0.851143		-0.426746	1.52428	2.40043	2.36653	2.5063	2.76449	2.79159	2.91308		ENSG00000265185	SNORD3B-1	1.25177	0.405043	-2.96226	-2.44003	-1.68305	-1.95666	-2.18604
ENSG00000262074	SNORD3B-2	9.97267	15.588	33.6814	6.03478	9.29669	16.7866	16.3234	13.6223	15.7548		6.85086	25.8543	46.9864	43.9531	50.5371	58.5641	61.5832	65.5844		ENSG00000262074	SNORD3B-2	0.64438	1.7559	-0.724678	-0.101262	0.751256	0.710889	0.449921	0.659743		-0.541693	1.37435	2.23619	2.13991	2.34129	2.55397	2.62648	2.7173		ENSG00000262074	SNORD3B-2	1.18607	0.381549	-2.96087	-2.24118	-1.59004	-1.84308	-2.17656
ENSG00000201793	RN7SKP9	1.54748	1.70652	2.06212	1.67229	2.49098	1.78514	1.89583	1.60588	1.81561		2.15729	2.99037	2.79001	2.16649	2.8962	2.80407	3.50526	7.49908		ENSG00000201793	RN7SKP9	0.141138	0.414208	0.1119	0.68679	0.206113	0.292903	0.0534435	0.230533		0.479299	0.950401	0.850348	0.485439	0.904239	0.857598	1.1796	2.27679		ENSG00000201793	RN7SKP9	-0.338161	-0.536193	-0.738448	0.201352	-0.698126	-0.564695	-1.12615
ENSG00000280614		1913.81	470.848	252.411	2636.62	1956.84	1090.38	1015.81	859.064	1181.23		2907.94	2764.79	2271.58	1477.01	2258.81	1135.21	2692.74	4876.22		ENSG00000280614		-2.02311	-2.9226	0.462243	0.032083	-0.81162	-0.913815	-1.15561	-0.696153		0.603555	0.530723	0.24725	-0.373761	0.239118	-0.753486	0.492632	1.34932		ENSG00000280614		-2.62667	-3.45332	0.214993	0.405844	-1.05074	-0.160329	-1.64824
ENSG00000281181		1913.42	470.084	252.158	2636.54	1956.75	1090.44	1016.07	859.037	1181.26		2908.47	2765.03	2270.78	1477.01	2258.55	1134.83	2691.55	4875.23		ENSG00000281181		-2.02516	-2.92375	0.462495	0.0323091	-0.811245	-0.913158	-1.15536	-0.695826		0.604107	0.531144	0.247038	-0.373469	0.239243	-0.753677	0.492286	1.34932		ENSG00000281181		-2.62927	-3.4549	0.215457	0.405778	-1.05049	-0.159481	-1.64765
ENSG00000280800		1905.12	468.887	251.181	2619.24	1947.63	1085.18	1011.57	855.41	1175.81		2891.33	2752.51	2258.96	1470.4	2248.2	1128.96	2678.66	4846.75		ENSG00000280800		-2.02257	-2.92308	0.459264	0.031839	-0.811954	-0.913291	-1.1552	-0.696224		0.601847	0.530865	0.245774	-0.373679	0.238887	-0.754891	0.491626	1.34713		ENSG00000280800		-2.62442	-3.45395	0.21349	0.405518	-1.05084	-0.1584	-1.64682
ENSG00000222328	RNU2-2P	3.61079	3.00552	6.11402	2.83562	2.84683	3.82082	5.97667	3.10102	5.00758		2.88611	7.16443	12.4282	11.8712	18.8741	14.1956	10.0334	20.6333		ENSG00000222328	RNU2-2P	-0.264701	0.759805	-0.348652	-0.342957	0.0815682	0.727027	-0.219575	0.471797		-0.32319	0.988536	1.78323	1.71708	2.38602	1.97506	1.47442	2.51459		ENSG00000222328	RNU2-2P	0.0584895	-0.228731	-2.13189	-2.06003	-2.30445	-1.24803	-1.694
ENSG00000264940	SNORD3C	21.2779	23.6876	41.8213	13.4874	16.4583	14.7196	21.8823	12.2379	31.6268		20.0278	48.4689	58.4	52.5894	52.0991	71.5914	59.5572	125.274		ENSG00000264940	SNORD3C	0.154776	0.974884	-0.657746	-0.370543	-0.531619	0.0404115	-0.797995	0.571793		-0.0873479	1.18771	1.45661	1.30542	1.2919	1.75043	1.48492	2.55766		ENSG00000264940	SNORD3C	0.242124	-0.212822	-2.11436	-1.67596	-1.82352	-1.71002	-2.28292
ENSG00000251791	SCARNA6	2.83705	3.31117	6.1502	3.59905	3.9144	3.9461	4.24151	3.54402	5.91538		3.8773	6.41684	9.41629	7.9537	8.23302	10.0187	12.4774	22.5406		ENSG00000251791	SCARNA6	0.222947	1.11624	0.343226	0.464398	0.476034	0.580185	0.320993	1.06008		0.450659	1.17747	1.73077	1.48723	1.53703	1.82023	2.13686	2.99006		ENSG00000251791	SCARNA6	-0.227712	-0.0612305	-1.38754	-1.02284	-1.061	-1.24005	-1.81586
ENSG00000263934	SNORD3A	85.3265	165.151	379.612	69.8726	102.486	133.635	191.607	158.235	195.998		58.3344	308.756	514.979	505.297	523.464	650.485	591.391	744.143		ENSG00000263934	SNORD3A	0.952719	2.15346	-0.288268	0.264362	0.647231	1.16708	0.891002	1.19978		-0.548647	1.8554	2.59345	2.56607	2.61703	2.93045	2.79305	3.12451		ENSG00000263934	SNORD3A	1.50137	0.298058	-2.88172	-2.30171	-1.96979	-1.76337	-1.90205
ENSG00000275143	SCARNA16	1.2036	2.39423	2.56861	2.10854	1.60134	2.09832	4.69137	1.52282	3.89478		1.83661	3.76911	4.66059	5.16397	5.53207	5.60814	8.36116	14.1312		ENSG00000275143	SCARNA16	0.992208	1.09364	0.808889	0.41193	0.801883	1.96265	0.339392	1.69419		0.609696	1.64687	1.95316	2.10113	2.20047	2.22017	2.79635	3.55346		ENSG00000275143	SCARNA16	0.382512	-0.553237	-1.14427	-1.6892	-1.39858	-0.257514	-2.45696
ENSG00000277075	H2AC8	5.71709	1.73199	3.18363	2.50843	3.73647	3.69555	3.37393	2.60264	1.87418		2.71119	4.67245	1.9974	3.502	3.74228	3.94322	8.74706	6.63214		ENSG00000277075	H2AC8	-1.72285	-0.844608	-1.18849	-0.613605	-0.629491	-0.760852	-1.13531	-1.60902		-1.07635	-0.2911	-1.51716	-0.7071	-0.611362	-0.535906	0.613517	0.214193		ENSG00000277075	H2AC8	-0.646493	-0.553508	0.328666	0.0934956	-0.0181292	-0.224946	-1.74882
ENSG00000252481	SCARNA13	23.4702	28.1449	30.3168	21.4126	24.376	26.3699	26.3166	25.5834	26.3264		25.596	35.8222	39.3772	39.8575	37.195	41.7105	70.9091	91.5061		ENSG00000252481	SCARNA13	0.262047	0.369292	-0.13237	0.0546351	0.168068	0.165148	0.124379	0.165682		0.125091	0.610025	0.746534	0.764025	0.664283	0.829584	1.59514	1.96304		ENSG00000252481	SCARNA13	0.136957	-0.240733	-0.878904	-0.70939	-0.496215	-0.664436	-1.47076
ENSG00000207389	RNU1-4	8.16727	6.49498	9.15294	6.90728	6.62779	6.16969	7.03705	4.62384	8.49238		7.259	12.3353	18.4521	19.1126	24.6991	21.0597	15.1144	29.3895		ENSG00000207389	RNU1-4	-0.330529	0.164381	-0.241737	-0.301327	-0.404656	-0.214883	-0.820764	0.0563151		-0.170083	0.594865	1.17586	1.2266	1.59653	1.36656	0.887998	1.84737		ENSG00000207389	RNU1-4	-0.160445	-0.430484	-1.4176	-1.52793	-2.00119	-1.58144	-1.70876
ENSG00000207005	RNU1-2	8.03831	6.49498	9.47854	6.90728	6.5833	6.13837	7.03705	4.51308	8.43381		7.3173	12.3041	18.1351	19.0533	24.6665	21.0013	15.1787	29.1294		ENSG00000207005	RNU1-2	-0.307567	0.237772	-0.218776	-0.288081	-0.389036	-0.191922	-0.832779	0.0692922		-0.13558	0.614178	1.17382	1.24507	1.61759	1.38551	0.917085	1.85751		ENSG00000207005	RNU1-2	-0.171987	-0.376407	-1.39259	-1.53315	-2.00663	-1.57744	-1.74986
ENSG00000206585	RNVU1-7	7.09263	5.75634	8.5741	6.47103	5.91608	5.51201	6.42653	4.09777	7.52601		6.7051	11.0893	16.2962	16.3823	22.0307	18.577	13.5708	25.835		ENSG00000206585	RNVU1-7	-0.30117	0.273664	-0.132326	-0.26168	-0.363742	-0.142281	-0.791481	0.085564		-0.0810616	0.644775	1.20014	1.20774	1.63512	1.38912	0.936114	1.86493		ENSG00000206585	RNVU1-7	-0.220108	-0.371111	-1.33247	-1.46942	-1.99886	-1.5314	-1.7276
ENSG00000207513	RNU1-3	7.09263	5.9601	8.42938	6.54374	6.04952	5.63728	6.49079	4.2639	7.70171		6.7051	11.0893	16.4547	16.59	21.9005	18.6062	13.6351	26.3552		ENSG00000207513	RNU1-3	-0.250984	0.249107	-0.116206	-0.229499	-0.331321	-0.127925	-0.734148	0.118858		-0.0810616	0.644775	1.21411	1.22592	1.62657	1.39139	0.942935	1.89369		ENSG00000207513	RNU1-3	-0.169922	-0.395668	-1.33032	-1.45542	-1.95789	-1.51931	-1.67708
ENSG00000206596	RNU1-27P	7.73741	6.24028	9.0444	6.90728	6.49434	6.13837	6.61932	4.67921	7.99455		7.11324	11.868	17.1839	17.51	23.2672	20.0958	14.2783	27.3088		ENSG00000206596	RNU1-27P	-0.310242	0.225174	-0.163734	-0.252668	-0.333995	-0.225167	-0.725586	0.0471657		-0.121345	0.617158	1.15114	1.17826	1.58838	1.37697	0.8839	1.81944		ENSG00000206596	RNU1-27P	-0.188896	-0.391984	-1.31487	-1.43093	-1.92237	-1.60214	-1.60949
ENSG00000206588	RNU1-28P	7.60846	6.11292	8.79116	6.76186	6.44986	5.95046	6.3944	4.45771	7.70171		7.02578	11.4631	16.423	16.6494	22.2259	19.0151	13.7638	26.2685		ENSG00000206588	RNU1-28P	-0.315741	0.20845	-0.170184	-0.238336	-0.354602	-0.250796	-0.771301	0.0175751		-0.114946	0.59132	1.11004	1.12979	1.54657	1.32147	0.855198	1.78766		ENSG00000206588	RNU1-28P	-0.200796	-0.38287	-1.28023	-1.36813	-1.90117	-1.57226	-1.6265
ENSG00000274862	U2	1.2036	1.17164	1.73653	1.01791	1.02308	1.378	2.02436	1.05213	1.63991		1.13695	1.93128	3.45581	3.65039	6.05274	4.46898	3.02288	5.54845		ENSG00000274862	U2	-0.0388194	0.528851	-0.241737	-0.234433	0.195225	0.75011	-0.19404	0.446262		-0.0821822	0.682205	1.52167	1.6007	2.33023	1.89259	1.32857	2.20473		ENSG00000274862	U2	0.0433628	-0.153355	-1.76341	-1.83513	-2.13501	-1.14248	-1.52261
ENSG00000274062	U2	1.37554	1.34994	1.98977	1.16333	1.20101	1.59723	2.34568	1.21826	1.87418		1.31187	2.21163	3.89968	4.1846	6.89882	5.08237	3.4731	6.3287		ENSG00000274062	U2	-0.0271059	0.532603	-0.241737	-0.195752	0.215574	0.77001	-0.175181	0.446262		-0.0683764	0.685111	1.50336	1.60509	2.32635	1.8855	1.33622	2.20191		ENSG00000274062	U2	0.0412704	-0.152508	-1.74509	-1.80084	-2.11078	-1.11549	-1.51141
ENSG00000180573	H2AC6	113.396	97.3738	86.971	102.882	101.908	105.918	86.6296	95.55	84.9531		142.877	180.014	138.518	133.61	138.204	128.052	228.678	285.529		ENSG00000180573	H2AC6	-0.219766	-0.382765	-0.140379	-0.154107	-0.0984196	-0.388439	-0.247043	-0.416633		0.333402	0.666739	0.2887	0.23666	0.28543	0.175364	1.01194	1.33226		ENSG00000180573	H2AC6	-0.553168	-1.0495	-0.42908	-0.390767	-0.38385	-0.563803	-1.25899
ENSG00000206652	RNU1-1	7.13561	6.01104	8.39321	6.43467	6.04952	5.63728	6.42653	4.29158	7.78956		6.79256	11.0893	16.2011	16.3526	21.868	18.723	13.5386	26.1384		ENSG00000206652	RNU1-1	-0.247423	0.234185	-0.149171	-0.238216	-0.340038	-0.150998	-0.733528	0.126505		-0.0710827	0.636058	1.18298	1.19641	1.61571	1.3917	0.923974	1.87306		ENSG00000206652	RNU1-1	-0.17634	-0.401873	-1.33215	-1.43462	-1.95575	-1.5427	-1.6575
ENSG00000275405	U1	7.35054	6.01104	8.46556	6.43467	6.22745	5.6686	6.55506	4.31927	7.81885		6.76341	11.2139	16.2328	16.4713	21.868	18.7814	13.6351	26.0517		ENSG00000275405	U1	-0.290236	0.203755	-0.191984	-0.239209	-0.374858	-0.165242	-0.767063	0.089105		-0.120101	0.609364	1.14299	1.16403	1.5729	1.35338	0.891405	1.82546		ENSG00000275405	U1	-0.170135	-0.405609	-1.33497	-1.40324	-1.94775	-1.51863	-1.65847
ENSG00000273768	RNVU1-29	7.52249	6.16386	8.89969	6.79821	6.49434	6.13837	6.84425	4.56846	8.22882		7.11324	11.8992	17.2156	17.3319	22.9093	19.8622	14.5999	27.3955		ENSG00000273768	RNVU1-29	-0.287374	0.242546	-0.146054	-0.212026	-0.293353	-0.136316	-0.719501	0.129477		-0.0807032	0.661582	1.19444	1.20415	1.60665	1.40074	0.956674	1.86466		ENSG00000273768	RNVU1-29	-0.206671	-0.419035	-1.34049	-1.41618	-1.9	-1.53706	-1.67618
ENSG00000206737	RNVU1-18	7.39353	6.24028	8.71881	6.87092	6.04952	5.79387	6.55506	4.15315	8.17026		6.79256	11.3073	16.8352	16.501	22.1283	19.278	14.6963	27.1354		ENSG00000206737	RNVU1-18	-0.244653	0.237868	-0.105759	-0.289442	-0.351735	-0.173654	-0.832059	0.144118		-0.122308	0.612925	1.18715	1.15822	1.58156	1.38262	0.991122	1.87584		ENSG00000206737	RNVU1-18	-0.122345	-0.375057	-1.2929	-1.44766	-1.93329	-1.55627	-1.82318
ENSG00000144182	LIPT1	4.68543	3.43852	4.92016	5.52582	4.35921	5.26146	6.0088	4.84534	1.69848		6.1512	6.97753	5.23127	7.77563	3.15653	7.18543	8.42548	5.63515		ENSG00000144182	LIPT1	-0.446395	0.0705215	0.238006	-0.104114	0.167281	0.358895	0.0484143	-1.46394		0.392685	0.574534	0.15898	0.730778	-0.569841	0.616891	0.846576	0.266271		ENSG00000144182	LIPT1	-0.839081	-0.504013	0.0790266	-0.834892	0.737122	-0.257996	-0.798161
ENSG00000197153	H3C12	15.7757	7.18268	5.57135	6.58009	5.8716	6.07574	5.59108	8.66623	5.59326		8.89155	13.4255	7.83106	7.53821	7.06153	9.87266	27.431	18.3793		ENSG00000197153	H3C12	-1.13511	-1.50161	-1.26153	-1.42588	-1.37658	-1.49651	-0.86423	-1.49595		-0.8272	-0.232728	-1.01043	-1.06541	-1.15965	-0.676196	0.798103	0.220372		ENSG00000197153	H3C12	-0.307911	-1.26888	-0.2511	-0.360469	-0.216921	-0.820312	-1.66233
ENSG00000257949	TEN1	6.06097	6.13839	4.44985	7.1254	7.87328	6.29496	5.88027	3.40558	3.27982		9.12477	7.22673	9.95527	10.3873	8.88385	12.7351	9.29375	10.7068		ENSG00000257949	TEN1	0.0183116	-0.445794	0.233422	0.377414	0.0546486	-0.0436663	-0.831649	-0.885935		0.590238	0.253793	0.715911	0.777199	0.551636	1.07119	0.616711	0.820903		ENSG00000257949	TEN1	-0.571926	-0.699587	-0.48249	-0.399784	-0.496988	-1.11486	-1.44836
ENSG00000200087	SNORA73B	19.2576	16.3266	27.4588	16.5775	18.1041	24.3029	29.1122	21.0703	23.9251		18.2495	32.676	42.2624	42.1131	55.6461	59.0607	66.8571	76.5947		ENSG00000200087	SNORA73B	-0.238201	0.511844	-0.216202	-0.0891097	0.335706	0.596198	0.129785	0.313099		-0.0775655	0.762808	1.13395	1.12884	1.53086	1.61677	1.79566	1.99182		ENSG00000200087	SNORA73B	-0.160635	-0.250964	-1.35015	-1.21795	-1.19515	-1.02058	-1.66587
ENSG00000277157	H4C4	82.4894	40.6509	48.478	46.2788	57.0256	53.241	50.4161	64.5676	48.6408		52.154	80.8646	77.3277	78.9731	70.1922	88.8831	214.914	155.617		ENSG00000277157	H4C4	-1.02092	-0.766879	-0.833859	-0.532598	-0.631672	-0.710324	-0.353399	-0.762041		-0.661431	-0.0287005	-0.0932231	-0.0628472	-0.232898	0.1077	1.38148	0.915716		ENSG00000277157	H4C4	-0.35949	-0.738178	-0.740636	-0.469751	-0.398774	-0.818025	-1.73488
ENSG00000240869	RN7SL128P	4.85738	4.25358	5.06487	2.50843	2.57994	2.94391	2.79554	1.82738	3.71908		3.03187	4.54786	6.0873	5.16397	6.21544	7.30226	10.0334	11.8772		ENSG00000240869	RN7SL128P	-0.191501	0.060347	-0.953391	-0.912838	-0.722442	-0.79705	-1.4104	-0.385233		-0.679969	-0.0949906	0.325625	0.0883035	0.35568	0.588166	1.04656	1.28994		ENSG00000240869	RN7SL128P	0.488468	0.155338	-1.27902	-1.00114	-1.07812	-1.38522	-2.45696
ENSG00000175701	MTLN	4.85738	3.1074	3.72629	5.19863	4.00336	5.57464	3.98445	6.9496	3.42624		4.02306	4.11176	6.18241	5.253	5.46699	8.20774	13.3779	10.9235		ENSG00000175701	MTLN	-0.644468	-0.382435	0.0979555	-0.278966	0.198703	-0.285797	0.516752	-0.503553		-0.271884	-0.240421	0.347993	0.112966	0.170569	0.756808	1.4616	1.16919		ENSG00000175701	MTLN	-0.372584	-0.142014	-0.250038	-0.391931	0.0281338	-1.04261	-0.944846
ENSG00000252835	SCARNA21	12.1649	10.825	11.4321	16.0685	17.081	9.73997	9.2542	9.46917	11.4794		16.1214	23.3	12.8404	12.999	10.6411	11.4792	20.6456	36.2817		ENSG00000252835	SCARNA21	-0.168366	-0.0896345	0.401507	0.489664	-0.320739	-0.394548	-0.361418	-0.0836868		0.406248	0.9376	0.0779617	0.0956678	-0.193081	-0.0837119	0.763108	1.57651		ENSG00000252835	SCARNA21	-0.574614	-1.02723	0.323546	0.393997	-0.127658	-0.310836	-1.12453
ENSG00000238795	SCARNA12	5.50216	10.3156	6.1502	2.58114	4.62611	15.7218	11.7284	7.44797	12.1529		5.24747	9.50066	19.1496	20.4185	19.7853	18.2849	30.261	38.319		ENSG00000238795	SCARNA12	0.906752	0.160634	-1.09199	-0.2502	1.51469	1.09194	0.43685	1.14323		-0.0683764	0.788029	1.79925	1.8918	1.84636	1.73258	2.45939	2.79999		ENSG00000238795	SCARNA12	0.975128	-0.627395	-2.89124	-2.142	-0.331666	-0.640642	-2.02254
ENSG00000242697	RPL5P12	2.57914	3.89699	1.30239	3.52635	3.33613	1.65987	1.31744	1.41207	1.43492		4.72272	4.08061	2.31444	2.87877	1.65962	1.98622	3.79468	4.50812		ENSG00000242697	RPL5P12	0.595471	-0.985723	0.451285	0.371288	-0.635822	-0.969153	-0.869078	-0.845919		0.87273	0.661896	-0.156224	0.158561	-0.636035	-0.376867	0.557089	0.805636		ENSG00000242697	RPL5P12	-0.277259	-1.64762	0.60751	0.212727	0.000212935	-0.592286	-1.42617
ENSG00000233954	UQCRHL	3.82572	2.31782	1.91741	4.47155	4.27025	3.1005	3.149	2.79645	2.34273		4.81018	4.32981	3.96309	4.12524	3.74228	3.44667	4.72727	7.10896		ENSG00000233954	UQCRHL	-0.722965	-0.99657	0.225044	0.158589	-0.303229	-0.280838	-0.452134	-0.707544		0.330359	0.178571	0.0508927	0.108747	-0.0318129	-0.15053	0.305276	0.893906		ENSG00000233954	UQCRHL	-1.05332	-1.17514	0.174151	0.0498426	-0.271416	-0.130309	-0.75741
ENSG00000239002	SCARNA10	36.8817	23.9423	37.1182	25.9205	32.0714	22.7684	34.0285	26.3586	42.0812		36.1784	54.3874	50.1251	42.0537	41.5556	58.9146	84.2548	126.487		ENSG00000239002	SCARNA10	-0.623343	0.00922417	-0.508812	-0.201618	-0.695874	-0.116162	-0.484629	0.190272		-0.0277759	0.560368	0.44263	0.189329	0.172139	0.675722	1.19185	1.77802		ENSG00000239002	SCARNA10	-0.595567	-0.551144	-0.951442	-0.390947	-0.868013	-0.791884	-1.67648
ENSG00000200312	RN7SKP255	38.945	39.1991	39.2889	42.9705	40.3005	40.745	39.4268	29.9857	42.7255		55.2442	51.3659	48.2862	40.0059	42.2064	42.8789	73.3209	128.308		ENSG00000200312	RN7SKP255	0.00938389	0.0126841	0.14191	0.0493602	0.0651863	0.0177375	-0.377162	0.133659		0.504385	0.399372	0.310175	0.0387765	0.116026	0.13883	0.912788	1.7201		ENSG00000200312	RN7SKP255	-0.495002	-0.386688	-0.168265	0.0105837	-0.0508397	-0.121092	-1.28995
ENSG00000243749	TMEM35B	6.18993	5.55257	4.26896	4.36249	6.13849	5.16751	6.33013	5.23296	3.77764		3.44001	5.60695	4.724	4.33299	2.76604	7.24384	13.8924	11.1836		ENSG00000243749	TMEM35B	-0.156767	-0.536039	-0.504771	-0.0120403	-0.260455	0.0323121	-0.242295	-0.712436		-0.847511	-0.142708	-0.389915	-0.514561	-1.1621	0.226832	1.1663	0.85339		ENSG00000243749	TMEM35B	0.690744	-0.393331	-0.114857	0.502521	0.901649	-0.19452	-1.40859
ENSG00000202538	RNU4-2	1.84838	1.91029	3.72629	2.43572	2.40202	2.067	2.79554	1.55051	3.66051		2.2156	3.70681	7.89447	6.11367	10.1204	12.4431	9.8726	10.8368		ENSG00000202538	RNU4-2	0.0475276	1.01148	0.398088	0.377983	0.161278	0.596864	-0.253522	0.985781		0.261433	1.00392	2.09458	1.72577	2.45294	2.75101	2.41717	2.55161		ENSG00000202538	RNU4-2	-0.213906	0.0075619	-1.69649	-1.34779	-2.29166	-2.15414	-2.67069
ENSG00000278463	H2AC4	17.6671	6.92798	7.85054	8.79769	9.20773	11.0553	11.5356	12.9855	9.10735		7.78375	13.3944	13.4745	13.7706	13.2444	17.0873	36.982	26.9187		ENSG00000278463	H2AC4	-1.35056	-1.1702	-1.00587	-0.940147	-0.676322	-0.614969	-0.444163	-0.955962		-1.18253	-0.399438	-0.390834	-0.359475	-0.415679	-0.0481409	1.06576	0.607542		ENSG00000278463	H2AC4	-0.16803	-0.770762	-0.615035	-0.580673	-0.260643	-0.566828	-1.50992
ENSG00000197061	H4C3	141.38	121.392	146.013	118.514	131.533	124.553	125.285	121.189	112.978		145.501	208.205	186.138	191.72	176.31	186.763	349.336	332.474		ENSG00000197061	H4C3	-0.219896	0.0465202	-0.254514	-0.104155	-0.18282	-0.17436	-0.222319	-0.323534		0.0414504	0.558427	0.396799	0.439424	0.318542	0.401631	1.30504	1.23366		ENSG00000197061	H4C3	-0.261347	-0.511906	-0.651313	-0.543579	-0.501362	-0.57599	-1.52736
ENSG00000274559		5.975	4.76299	5.24575	5.23499	4.58162	4.69773	6.298	5.03915	3.98263		4.31459	6.01189	7.95788	8.07241	7.64727	7.24384	15.9827	11.6171		ENSG00000274559		-0.327073	-0.187789	-0.190753	-0.38308	-0.346974	0.075954	-0.245759	-0.585217		-0.469717	0.00887982	0.413444	0.434061	0.356006	0.277816	1.4195	0.959235		ENSG00000274559		0.142644	-0.196669	-0.604197	-0.817141	-0.70298	-0.201862	-1.66526
ENSG00000252010	SCARNA5	4.34155	4.45734	8.03143	4.87145	5.29333	3.82082	6.45866	4.2639	7.67243		3.8773	8.00547	8.90902	8.33952	9.3069	13.4654	15.3074	22.3239		ENSG00000252010	SCARNA5	0.0379732	0.887447	0.166141	0.285966	-0.184326	0.573025	-0.0260375	0.821473		-0.163158	0.882777	1.03706	0.941754	1.10009	1.63297	1.81794	2.3623		ENSG00000252010	SCARNA5	0.201132	0.00467046	-0.870916	-0.655787	-1.28442	-1.05995	-1.84398
ENSG00000183598	H3C13	55.1506	65.3064	55.5326	50.5322	42.3467	46.946	56.2	73.2338	43.1647		58.9466	85.5371	83.415	79.2699	72.5678	79.8575	156.579	125.23		ENSG00000183598	H3C13	0.243849	0.00996048	-0.126173	-0.381127	-0.232373	0.0271944	0.409134	-0.353523		0.0960324	0.633174	0.596932	0.523398	0.395953	0.534053	1.50544	1.18314		ENSG00000183598	H3C13	0.147816	-0.623214	-0.723105	-0.904525	-0.628326	-0.506859	-1.09631
ENSG00000276232		61.6414	30.9976	37.0097	41.8072	46.439	31.2243	40.2943	32.6714	52.3013		65.5934	66.9407	53.9931	45.1402	42.2064	55.0298	88.564	151.412		ENSG00000276232		-0.991742	-0.735996	-0.560148	-0.408563	-0.981231	-0.613322	-0.915871	-0.237051		0.0896505	0.118984	-0.191125	-0.449486	-0.546436	-0.163685	0.52282	1.29651		ENSG00000276232		-1.08139	-0.85498	-0.369023	0.0409228	-0.434795	-0.449637	-1.43869
ENSG00000277209	RPPH1	2885.8	2786.17	3580.72	2339.68	2735.72	3246.92	2752.35	2705.5	3197.56		2835.32	4338.84	4610.18	4145.93	4284.62	4702.63	8184.45	9251.83		ENSG00000277209	RPPH1	-0.0506874	0.311278	-0.302661	-0.0770501	0.170101	-0.068304	-0.0930761	0.148		-0.0254561	0.58834	0.675853	0.522725	0.570198	0.704497	1.50392	1.68077		ENSG00000277209	RPPH1	-0.0252313	-0.277062	-0.978514	-0.599775	-0.400097	-0.772801	-1.59699
ENSG00000277027	RMRP	1065.7	990.625	1200.45	1023.88	1240.15	1352.57	1294.95	1188.38	1222.14		1159.08	1746.88	1892.26	1771.15	1808.95	1989.17	3399.87	3534.58		ENSG00000277027	RMRP	-0.105391	0.171769	-0.0577593	0.218716	0.343904	0.28109	0.157197	0.19761		0.121177	0.712976	0.828311	0.732888	0.763355	0.900362	1.67368	1.72974		ENSG00000277027	RMRP	-0.226568	-0.541206	-0.886071	-0.514172	-0.419451	-0.619272	-1.51648
ENSG00000197238	H4C11	126.507	83.1103	77.6733	98.9558	104.977	94.9569	89.3287	102.278	88.2329		100.576	121.733	147.776	135.658	117.378	121.451	278.941	253.972		ENSG00000197238	H4C11	-0.606115	-0.703722	-0.354357	-0.26914	-0.41387	-0.502017	-0.306716	-0.519825		-0.330921	-0.0554932	0.224194	0.100761	-0.108058	-0.0588369	1.14075	1.00545		ENSG00000197238	H4C11	-0.275194	-0.648229	-0.578551	-0.369902	-0.305812	-0.44318	-1.44746
ENSG00000273542	H4C12	123.627	80.6142	74.6706	95.0659	101.107	90.9168	85.6656	100.728	86.183		97.1073	114.6	138.264	127.526	111.487	114.091	270.098	247.6		ENSG00000273542	H4C12	-0.616885	-0.727378	-0.37899	-0.290106	-0.443371	-0.529202	-0.295531	-0.520515		-0.348338	-0.109386	0.161437	0.0448051	-0.149108	-0.115811	1.12749	1.00202		ENSG00000273542	H4C12	-0.268547	-0.617992	-0.540427	-0.334911	-0.294263	-0.413391	-1.42302
ENSG00000181218	H2AW	26.5651	40.8292	46.0541	25.048	24.8208	31.9133	46.0461	42.3067	17.7169		29.9106	49.1231	40.2967	36.5633	34.9171	41.6813	59.525	50.7597		ENSG00000181218	H2AW	0.620069	0.793797	-0.0848397	-0.0979815	0.264624	0.793545	0.671353	-0.58441		0.171123	0.886868	0.601127	0.460863	0.394402	0.649867	1.16396	0.93415		ENSG00000181218	H2AW	0.448947	-0.0930711	-0.685967	-0.558844	-0.129778	0.143678	-0.49261
ENSG00000124635	H2BC11	74.1932	59.9831	62.5149	64.1286	66.9451	62.5738	66.2254	75.9472	59.4174		69.5581	101.33	102.026	106.366	85.3891	101.589	203.466	169.315		ENSG00000124635	H2BC11	-0.306732	-0.247086	-0.210319	-0.148309	-0.245728	-0.163903	0.0337096	-0.320402		-0.0930679	0.449702	0.459574	0.519677	0.202766	0.453386	1.45543	1.19035		ENSG00000124635	H2BC11	-0.213664	-0.696788	-0.669892	-0.667986	-0.448493	-0.617289	-1.42172
ENSG00000166262	FAM227B	1.76241	1.80841	1.66417	1.23604	2.17961	1.97305	1.09251	1.19057	1.08351		1.80746	2.49198	1.42671	2.19617	2.66841	1.89859	1.86518	3.07766		ENSG00000166262	FAM227B	0.0371687	-0.0827471	-0.511826	0.306518	0.162876	-0.689904	-0.5659	-0.701837		0.0364149	0.49974	-0.304857	0.31744	0.59843	0.107377	0.0817659	0.804282		ENSG00000166262	FAM227B	0.000753873	-0.582487	-0.206969	-0.0109223	-0.435554	-0.797281	-0.647666
ENSG00000274012	RN7SL2	4507.6	3566.23	5087.04	3230.46	3863.91	4295.77	4131.45	4181.53	4556.04		3525.28	6598.97	7274.01	6838.37	6878.45	7235.58	11416.9	12940.2		ENSG00000274012	RN7SL2	-0.337961	0.174467	-0.48062	-0.222299	-0.069445	-0.12571	-0.108331	0.0154218		-0.354623	0.549881	0.69039	0.601293	0.609723	0.682748	1.34074	1.52142		ENSG00000274012	RN7SL2	0.0166616	-0.375414	-1.17101	-0.823592	-0.679168	-0.808458	-1.44907
ENSG00000276168	RN7SL1	4730.53	3741.41	5315.54	3456.91	4023.87	4485.9	4262.3	4300.42	4621.26		3907.38	6701.27	7410.43	6853.95	7093.12	7436.54	11514.2	13122.7		ENSG00000276168	RN7SL1	-0.338417	0.168216	-0.452517	-0.233418	-0.0766036	-0.150369	-0.137524	-0.0337141		-0.275798	0.502433	0.647557	0.534936	0.584421	0.65263	1.28334	1.47199		ENSG00000276168	RN7SL1	-0.0626186	-0.334217	-1.10007	-0.768354	-0.661024	-0.802999	-1.42086
ENSG00000243479	MNX1-AS1	3.56781	2.44517	2.7495	4.25343	2.17961	2.38019	3.72739	2.32576	1.75704		4.4312	4.8905	4.12161	4.83751	2.40808	4.5274	3.60173	4.98494		ENSG00000243479	MNX1-AS1	-0.545103	-0.375869	0.253588	-0.710969	-0.583964	0.0631268	-0.617335	-1.02189		0.312659	0.454945	0.20817	0.439228	-0.567156	0.343646	0.0136524	0.482538		ENSG00000243479	MNX1-AS1	-0.857762	-0.830814	0.0454182	-1.1502	-0.016808	-0.280519	-0.630987
ENSG00000263740	RN7SL4P	2373.88	1449.09	1948.35	1589.95	1815.3	1880.79	1813.25	1730.31	2004.2		1785.28	2866.64	2857.45	2625.17	2629.88	2774.89	4504	5657.04		ENSG00000263740	RN7SL4P	-0.712097	-0.284998	-0.57827	-0.387039	-0.335913	-0.388674	-0.456216	-0.24422		-0.4111	0.272115	0.26748	0.145161	0.14775	0.225182	0.923958	1.2528		ENSG00000263740	RN7SL4P	-0.300997	-0.557113	-0.84575	-0.5322	-0.483663	-0.613856	-1.38017
ENSG00000276966	H4C5	75.0959	65.2045	61.0316	78.6702	80.601	60.3189	58.9313	60.359	56.489		75.8842	99.2429	96.8895	87.283	60.9179	61.5435	155.099	158.911		ENSG00000276966	H4C5	-0.203762	-0.299177	0.067084	0.102064	-0.316124	-0.349701	-0.315164	-0.410765		0.0150663	0.402231	0.367607	0.216966	-0.301869	-0.287128	1.04639	1.08141		ENSG00000276966	H4C5	-0.218828	-0.701407	-0.300523	-0.114903	-0.0142549	-0.0625723	-1.36155
ENSG00000277224	H2BC7	20.2032	12.6588	11.4683	17.0864	12.8997	12.5899	13.4314	12.0995	13.2364		15.8299	18.2537	17.5961	18.3113	16.0755	14.0203	33.2517	37.2353		ENSG00000277224	H2BC7	-0.674441	-0.816935	-0.241737	-0.647248	-0.682317	-0.588973	-0.73964	-0.610076		-0.351938	-0.146396	-0.199331	-0.141851	-0.329719	-0.527065	0.71884	0.882085		ENSG00000277224	H2BC7	-0.322503	-0.670539	-0.0424057	-0.505396	-0.352598	-0.0619071	-1.45848
ENSG00000196787	H2AC11	503.577	178.013	235.082	221.833	206.618	207.327	310.594	370.71	268.74		225.845	371.118	302.875	267.755	293.167	463.664	915.065	755.803		ENSG00000196787	H2AC11	-1.50023	-1.09905	-1.18274	-1.28525	-1.28031	-0.697181	-0.441921	-0.906001		-1.15688	-0.440335	-0.733489	-0.911299	-0.780488	-0.11913	0.861662	0.5858		ENSG00000196787	H2AC11	-0.343349	-0.658711	-0.44925	-0.373947	-0.499818	-0.57805	-1.30358
ENSG00000275221	H2AC15	25.9203	16.6832	23.5516	19.6312	19.2606	20.8893	21.9145	22.2885	21.2602		19.8238	34.2647	29.1049	26.0276	32.2487	35.7519	60.0396	59.7759		ENSG00000275221	H2AC15	-0.635689	-0.138257	-0.400935	-0.428431	-0.311323	-0.242201	-0.217782	-0.285927		-0.386853	0.402637	0.167178	0.00595783	0.315158	0.463935	1.21183	1.20548		ENSG00000275221	H2AC15	-0.248837	-0.540895	-0.568113	-0.434389	-0.62648	-0.706136	-1.42961
ENSG00000288637		4.90036	17.269	7.23552	16.9774	9.38566	7.64165	11.4714	11.8226	11.3915		17.4916	14.5158	12.0478	7.44918	8.26556	15.0719	15.2752	31.8169		ENSG00000288637		1.81723	0.562209	1.79265	0.937569	0.640996	1.22708	1.27059	1.217		1.8357	1.56666	1.29781	0.604193	0.754225	1.6209	1.64023	2.69883		ENSG00000288637		-0.0184742	-1.00445	0.494844	0.333377	-0.11323	-0.393823	-0.369641
ENSG00000112182	BACH2	23.1263	15.7153	14.0007	16.1776	18.7268	16.9432	16.3234	21.0426	9.72231		30.6102	35.1369	28.0904	28.1051	23.0069	21.6147	19.713	27.1354		ENSG00000112182	BACH2	-0.557362	-0.72403	-0.515538	-0.304426	-0.448829	-0.502592	-0.136219	-1.25016		0.404482	0.603453	0.280542	0.281297	-0.0074655	-0.09752	-0.230382	0.230644		ENSG00000112182	BACH2	-0.961844	-1.32748	-0.79608	-0.585723	-0.441364	-0.405072	0.094163
ENSG00000278771	RN7SL3	601.197	380.326	509.164	427.56	457.673	429.78	482.343	443.002	601.905		470.494	737.189	744.49	658.525	669.088	748.511	1157.99	1677.97		ENSG00000278771	RN7SL3	-0.660602	-0.239708	-0.49171	-0.39352	-0.484239	-0.317778	-0.440524	0.0016974		-0.353662	0.294196	0.308414	0.1314	0.154357	0.316186	0.945711	1.48081		ENSG00000278771	RN7SL3	-0.306941	-0.533904	-0.800123	-0.524921	-0.638597	-0.633964	-1.38624
ENSG00000115828	QPCT	4.16961	1.91029	2.02595	3.85353	3.51406	2.12964	3.149	3.40558	3.25053		2.91526	2.30508	3.17047	4.80783	3.2867	2.97932	6.75324	9.05958		ENSG00000115828	QPCT	-1.12612	-1.04131	-0.113729	-0.246772	-0.969302	-0.405018	-0.292011	-0.359235		-0.516286	-0.855096	-0.395215	0.205476	-0.343271	-0.484927	0.69567	1.11953		ENSG00000115828	QPCT	-0.609834	-0.186219	0.281486	-0.452248	-0.626031	0.0799089	-0.98768
ENSG00000184260	H2AC20	123.068	113.828	113.779	116.151	110.715	96.4915	116.866	135.033	95.2025		130.575	191.321	170.191	161.953	138.985	146.279	289.135	263.812		ENSG00000184260	H2AC20	-0.112602	-0.113225	-0.0834486	-0.152601	-0.350981	-0.0745935	0.133854	-0.370382		0.0854195	0.636545	0.467699	0.396119	0.175477	0.249268	1.23229	1.10005		ENSG00000184260	H2AC20	-0.198022	-0.749769	-0.551147	-0.548721	-0.526457	-0.323861	-1.09844
ENSG00000164124	TMEM144	5.15828	4.99222	4.1966	6.18019	4.18129	4.72905	4.24151	4.9284	3.54337		4.51865	4.54786	5.45321	5.96528	5.4019	4.5274	12.188	9.79649		ENSG00000164124	TMEM144	-0.0472071	-0.297667	0.260763	-0.302942	-0.125338	-0.282311	-0.0657697	-0.541766		-0.190996	-0.181702	0.080216	0.2097	0.0665793	-0.188205	1.2405	0.925376		ENSG00000164124	TMEM144	0.143789	-0.115964	0.180547	-0.512642	-0.191917	-0.0941059	-1.30627
ENSG00000202058	RN7SKP80	68.9489	60.2632	60.489	33.5548	36.3861	42.8747	46.7851	30.2349	44.3361		48.5391	59.5894	63.2826	54.6965	52.2943	59.8785	103.743	122.543		ENSG00000202058	RN7SKP80	-0.19425	-0.188856	-1.03901	-0.922141	-0.685403	-0.559479	-1.18931	-0.637047		-0.506381	-0.210473	-0.123721	-0.334079	-0.398874	-0.203489	0.589409	0.829685		ENSG00000202058	RN7SKP80	0.312131	0.0216171	-0.915288	-0.588062	-0.28653	-0.355989	-1.77872
ENSG00000238741	SCARNA7	5.3732	7.61568	9.00823	8.14332	8.45154	6.29496	7.22984	6.17434	7.76028		7.46307	13.6124	13.0623	11.1886	12.138	10.2816	19.5844	21.3269		ENSG00000238741	SCARNA7	0.503191	0.745461	0.599834	0.653432	0.228416	0.428182	0.200503	0.530326		0.473986	1.34107	1.28156	1.05818	1.17568	0.936208	1.86585	1.98882		ENSG00000238741	SCARNA7	0.0292047	-0.595608	-0.681724	-0.404744	-0.947262	-0.508026	-1.66535
ENSG00000198054	DSCR8	2.1063	2.39423	1.41093	1.96312	1.28997	2.28623	1.06038	1.10751	1.81561		2.09899	1.71323	2.88513	2.93812	3.02637	2.95011	4.2449	4.98494		ENSG00000198054	DSCR8	0.184853	-0.578065	-0.101559	-0.707369	0.118263	-0.99013	-0.927394	-0.214252		-0.00501429	-0.297986	0.453927	0.480186	0.522879	0.486063	1.01102	1.24287		ENSG00000198054	DSCR8	0.189867	-0.280078	-0.555486	-1.18755	-0.404616	-1.47619	-1.93842
ENSG00000234289	H2BS1	5.88903	4.86487	5.31811	4.94416	4.22577	5.10487	6.55506	5.20528	4.21691		4.60611	6.01189	7.95788	7.92402	7.54965	7.33147	16.0148	11.5737		ENSG00000234289	H2BS1	-0.27563	-0.147117	-0.252306	-0.478816	-0.206156	0.154579	-0.178056	-0.481845		-0.354481	0.0297888	0.434353	0.428203	0.358379	0.316072	1.44331	0.974751		ENSG00000234289	H2BS1	0.0788511	-0.176906	-0.686659	-0.907019	-0.564535	-0.161494	-1.62136
ENSG00000261732		4.08363	3.76964	4.5222	4.76239	2.57994	3.88346	4.30577	4.29158	3.71908		3.29424	3.39532	3.10706	3.35361	15.3922	3.15458	3.6982	10.0999		ENSG00000261732		-0.115429	0.147172	0.22183	-0.662514	-0.072511	0.0764188	0.0716563	-0.134909		-0.309906	-0.266307	-0.394304	-0.284138	1.91427	-0.372407	-0.143029	1.30642		ENSG00000261732		0.194477	0.413479	0.616134	-0.378377	-1.98678	0.448826	0.214685
ENSG00000212232	SNORD17	25.1896	19.6632	28.6889	19.304	21.6181	19.8244	30.7188	17.554	28.142		24.7506	35.2303	40.7088	37.5427	31.8582	47.231	52.4824	76.3346		ENSG00000212232	SNORD17	-0.357326	0.187663	-0.383926	-0.220584	-0.345547	0.286295	-0.52103	0.159897		-0.0253656	0.48399	0.692514	0.575704	0.338839	0.906908	1.05901	1.59951		ENSG00000212232	SNORD17	-0.331961	-0.296327	-1.07644	-0.796288	-0.684386	-0.620613	-1.58004
ENSG00000277925	Telomerase-vert	99.9846	133.567	151.403	107.608	102.041	115.627	157.193	148.959	103.929		121.683	167.866	182.746	167.057	148.943	159.335	297.496	279.98		ENSG00000277925	Telomerase-vert	0.41779	0.59862	0.106009	0.0293745	0.2097	0.652759	0.575143	0.0558231		0.28335	0.74753	0.870061	0.740567	0.574982	0.672289	1.5731	1.48555		ENSG00000277925	Telomerase-vert	0.13444	-0.148911	-0.764052	-0.711192	-0.365282	-0.0195304	-0.997953
ENSG00000274997	H2AC12	58.6754	35.9389	34.1155	36.8994	31.849	34.6066	45.4998	50.4192	35.7851		40.6679	50.7117	56.3392	53.3313	47.0877	59.1191	126.897	96.231		ENSG00000274997	H2AC12	-0.707209	-0.782328	-0.669158	-0.881509	-0.761706	-0.366894	-0.218783	-0.713395		-0.528865	-0.210436	-0.0586154	-0.137772	-0.317406	0.0108692	1.11283	0.713746		ENSG00000274997	H2AC12	-0.178344	-0.571892	-0.610543	-0.743738	-0.444301	-0.377764	-1.33161
ENSG00000265735	RN7SL5P	1868.54	1117.88	1397.07	1242.04	1362.08	1359.52	1300.38	1145.74	1451.05		1541.39	2013.98	1926.31	1696.78	1641.27	1786.72	2934.8	3883.14		ENSG00000265735	RN7SL5P	-0.741154	-0.419508	-0.589205	-0.456105	-0.458811	-0.522984	-0.705631	-0.364811		-0.277685	0.108139	0.0439293	-0.139114	-0.187103	-0.0646018	0.651348	1.05531		ENSG00000265735	RN7SL5P	-0.463469	-0.527647	-0.633134	-0.316991	-0.271709	-0.458383	-1.35698
ENSG00000201428	RN7SKP71	115.76	121.545	121.774	95.6112	101.285	106.795	116.577	84.8349	121.06		121.654	157.586	143.876	116.338	112.464	124.635	208.354	323.588		ENSG00000201428	RN7SKP71	0.0703534	0.0730639	-0.275888	-0.19272	-0.116294	0.0101455	-0.44841	0.0645858		0.0716412	0.445002	0.313684	0.00717841	-0.0416806	0.106569	0.847894	1.48302		ENSG00000201428	RN7SKP71	-0.00128781	-0.371938	-0.589573	-0.199898	-0.0746137	-0.0964233	-1.2963
ENSG00000196747	H2AC13	115.073	74.5522	83.4979	85.7229	85.6719	74.4121	73.0375	84.2258	71.5995		86.35	123.664	113.439	116.902	97.397	114.967	251.028	190.555		ENSG00000196747	H2AC13	-0.626221	-0.462731	-0.42479	-0.425649	-0.628934	-0.655834	-0.45021	-0.684521		-0.414275	0.103886	-0.0206219	0.0227513	-0.240594	-0.00132604	1.1253	0.727662		ENSG00000196747	H2AC13	-0.211946	-0.566617	-0.404168	-0.448401	-0.38834	-0.654508	-1.57551
ENSG00000275714	H3C1	22.8684	18.8737	19.355	19.8857	22.1519	23.0502	18.412	28.2414	17.6583		20.6692	22.3343	35.9214	38.0769	32.0535	31.6918	70.1051	46.9885		ENSG00000275714	H3C1	-0.276979	-0.240644	-0.201622	-0.0459203	0.0114278	-0.312706	0.304458	-0.373007		-0.14587	-0.0340893	0.651492	0.735562	0.487128	0.470758	1.61617	1.03895		ENSG00000275714	H3C1	-0.131109	-0.206555	-0.853114	-0.781482	-0.4757	-0.783464	-1.31171
ENSG00000207445	SNORD15B	3.05198	2.64893	2.0983	1.745	2.49098	2.72469	3.0526	1.93813	2.86984		1.72	3.92486	4.43866	5.28268	6.76865	6.30915	4.6308	7.58578		ENSG00000207445	SNORD15B	-0.204334	-0.540523	-0.806522	-0.293032	-0.163655	0.000293744	-0.655077	-0.0887757		-0.827334	0.362897	0.540378	0.791525	1.14912	1.0477	0.601515	1.31355		ENSG00000207445	SNORD15B	0.623	-0.90342	-1.3469	-1.08456	-1.31278	-1.04741	-1.25659
ENSG00000288825	H2AC18	317.277	190.035	223.686	189.259	196.743	188.974	251.92	268.487	183.26		239.693	357.162	308.265	294.94	292.874	383.164	635.737	484.103		ENSG00000288825	H2AC18	-0.739474	-0.504266	-0.745378	-0.689431	-0.747553	-0.332777	-0.24089	-0.791853		-0.404556	0.170838	-0.0415729	-0.105322	-0.115461	0.27222	1.00269	0.60957		ENSG00000288825	H2AC18	-0.334917	-0.675104	-0.703805	-0.584109	-0.632092	-0.604998	-1.24358
ENSG00000288859	H2AC19	317.75	190.57	223.867	188.969	197.01	189.006	251.502	268.293	183.113		239.401	356.976	308.011	295.326	292.712	383.252	637.152	483.712		ENSG00000288859	H2AC19	-0.737567	-0.505249	-0.749745	-0.689624	-0.749463	-0.33732	-0.244081	-0.795155		-0.408461	0.167934	-0.0449089	-0.105584	-0.118411	0.270402	1.00375	0.606258		ENSG00000288859	H2AC19	-0.329107	-0.673183	-0.704836	-0.584039	-0.631052	-0.607722	-1.24783
ENSG00000213790	OLA1P1	7.86637	5.70539	6.43962	6.03478	5.96056	4.2906	3.47033	5.20528	4.39261		7.92951	9.25146	6.81651	6.55884	6.67103	8.82113	12.1237	11.5737		ENSG00000213790	OLA1P1	-0.463371	-0.288723	-0.382397	-0.40025	-0.874519	-1.18063	-0.595724	-0.84062		0.0115336	0.233983	-0.206665	-0.262258	-0.237789	0.165266	0.624058	0.557083		ENSG00000213790	OLA1P1	-0.474905	-0.522707	-0.175732	-0.137992	-0.63673	-1.34589	-1.21978
ENSG00000278705	H4C2	115.588	68.9996	97.6796	66.4189	75.3521	78.828	102.375	98.125	77.3099		76.6422	137.495	125.931	125.479	117.703	144.789	228.002	202.822		ENSG00000278705	H4C2	-0.744336	-0.242867	-0.79933	-0.617276	-0.552216	-0.175138	-0.236304	-0.58027		-0.592785	0.250381	0.123638	0.118445	0.0261543	0.324958	0.980053	0.811218		ENSG00000278705	H4C2	-0.151551	-0.493248	-0.922968	-0.73572	-0.578371	-0.500097	-1.21636
ENSG00000205544	TMEM256	17.2802	19.9944	19.2103	18.7587	21.7516	23.7079	19.3439	19.9905	18.8004		23.876	26.851	36.7774	33.3581	30.9796	30.0853	58.1422	49.0691		ENSG00000205544	TMEM256	0.210471	0.152759	0.118439	0.331999	0.456246	0.162753	0.210191	0.121639		0.466439	0.635856	1.0897	0.948914	0.842197	0.799938	1.75046	1.50569		ENSG00000205544	TMEM256	-0.255968	-0.483097	-0.971261	-0.616914	-0.38595	-0.637185	-1.54027
ENSG00000203852	H3C15	202.634	241.46	229.8	180.353	160.846	155.871	231.002	286.041	140.271		219.403	298.757	282.33	243.092	221.315	243.487	461.986	365.504		ENSG00000203852	H3C15	0.252909	0.181502	-0.168058	-0.333197	-0.378527	0.189025	0.497344	-0.530664		0.114702	0.560093	0.478506	0.262627	0.127226	0.264964	1.18897	0.85101		ENSG00000203852	H3C15	0.138207	-0.378591	-0.646563	-0.595824	-0.505753	-0.0759398	-0.691628
ENSG00000203811	H3C14	203.752	242.632	231.247	181.952	161.513	157.938	232.833	287.924	141.735		220.86	300.252	284.454	244.814	223.561	245.648	466.038	368.755		ENSG00000203811	H3C14	0.251957	0.182623	-0.163254	-0.33516	-0.367457	0.192483	0.498873	-0.523618		0.11632	0.55936	0.481384	0.264871	0.133853	0.26978	1.19363	0.855851		ENSG00000203811	H3C14	0.135637	-0.376737	-0.644638	-0.600031	-0.50131	-0.0772966	-0.694761
ENSG00000213096	ZNF254	22.0946	7.41192	15.9905	12.5422	7.78431	11.807	11.4071	16.5849	8.25811		14.3139	15.9798	13.6013	12.5538	13.6675	15.1887	12.5417	21.3269		ENSG00000213096	ZNF254	-1.57578	-0.466479	-0.816909	-1.50505	-0.904056	-0.953764	-0.413825	-1.41981		-0.626275	-0.467446	-0.699949	-0.815572	-0.692949	-0.540696	-0.816957	-0.0510227		ENSG00000213096	ZNF254	-0.949501	0.000966683	-0.11696	-0.689482	-0.211107	-0.413068	0.403132
ENSG00000197837	H4-16	52.2705	25.5215	27.495	31.3736	35.0516	31.8506	37.9487	40.4793	25.5064		38.3065	49.9953	44.767	41.935	44.1589	53.4233	92.6481	65.5411		ENSG00000197837	H4-16	-1.03429	-0.926829	-0.736448	-0.576515	-0.714675	-0.461949	-0.368812	-1.03514		-0.448407	-0.0642061	-0.223561	-0.317843	-0.243292	0.0314727	0.825763	0.326402		ENSG00000197837	H4-16	-0.58588	-0.862623	-0.512886	-0.258673	-0.471383	-0.493422	-1.19458
ENSG00000124575	H1-3	16.5925	7.84492	10.1659	11.3425	12.099	11.6504	11.2786	14.4806	11.3037		10.2326	13.6747	12.3648	14.1564	13.9929	14.0788	29.0711	28.9126		ENSG00000124575	H1-3	-1.0807	-0.706788	-0.548792	-0.455634	-0.51015	-0.556945	-0.196402	-0.553738		-0.697359	-0.279016	-0.424285	-0.229073	-0.245834	-0.237007	0.809059	0.801173		ENSG00000124575	H1-3	-0.383338	-0.427772	-0.124507	-0.226561	-0.264316	-0.319938	-1.00546
ENSG00000211459	MT-RNR1	1068.02	245.408	94.7492	1916.11	1182.73	504.944	507.664	431.65	681.557		2285.74	1188.73	1049.33	573.438	838.206	368.91	684.682	1733.07		ENSG00000211459	MT-RNR1	-2.12168	-3.49468	0.843244	0.147176	-1.08075	-1.073	-1.30701	-0.648033		1.09772	0.154487	-0.0254713	-0.89723	-0.349563	-1.5336	-0.641433	0.698388		ENSG00000211459	MT-RNR1	-3.2194	-3.64917	0.868715	1.04441	-0.731183	0.460603	-0.665572
ENSG00000276368	H2AC14	12.9817	10.0354	8.42938	9.05217	8.94084	8.67515	10.4752	9.66299	8.84379		9.12477	11.6811	13.5696	13.3848	12.6587	12.3554	31.8367	22.4539		ENSG00000276368	H2AC14	-0.371379	-0.622976	-0.52014	-0.537993	-0.581514	-0.309491	-0.425934	-0.553738		-0.508615	-0.152294	0.0639041	0.0441179	-0.0363479	-0.07133	1.29422	0.790491		ENSG00000276368	H2AC14	0.137236	-0.470682	-0.584044	-0.582111	-0.545166	-0.238161	-1.72015
ENSG00000203724	C1orf53	1.33255	1.78294	2.20683	3.27187	3.06924	2.31755	2.12075	1.41207	1.02494		3.78984	3.61337	1.87058	1.81036	1.7247	1.86938	2.63698	2.60084		ENSG00000203724	C1orf53	0.42006	0.727784	1.29592	1.20369	0.798405	0.670383	0.0836165	-0.378652		1.50794	1.43915	0.489289	0.44208	0.372155	0.488365	0.984693	0.964782		ENSG00000203724	C1orf53	-1.08788	-0.711365	0.806631	0.761608	0.426251	0.182018	-0.901076
ENSG00000120820	GLT8D2	1.54748	1.1207	1.7727	1.745	1.73479	1.75382	1.28531	1.30132	1.43492		2.15729	1.18369	2.09251	1.54326	1.43183	1.2852	2.28324	3.64117		ENSG00000120820	GLT8D2	-0.46552	0.196028	0.173301	0.164837	0.180578	-0.267812	-0.249949	-0.108954		0.479299	-0.386634	0.435311	-0.0039463	-0.112063	-0.267933	0.561159	1.23448		ENSG00000120820	GLT8D2	-0.944819	0.582661	-0.26201	0.168784	0.292641	0.000120854	-0.811108
ENSG00000239559	RPL37P2	4.64245	3.18381	2.89421	5.19863	3.60302	2.067	2.53848	2.6857	2.72342		5.65561	7.44478	4.78741	5.253	3.90499	3.44667	5.11317	6.89222		ENSG00000239559	RPL37P2	-0.54413	-0.681716	0.163247	-0.365677	-1.16735	-0.870921	-0.789587	-0.769467		0.284796	0.681343	0.0443591	0.178257	-0.249566	-0.429684	0.139332	0.570083		ENSG00000239559	RPL37P2	-0.828925	-1.36306	0.118888	-0.543934	-0.917779	-0.441238	-0.928919
ENSG00000127252	PLAAT1	3.73975	2.34329	1.66417	1.89041	3.11372	2.16096	2.66701	2.9072	2.25487		3.14848	3.30187	2.88513	2.7007	2.27791	3.12537	4.34137	5.67849		ENSG00000127252	PLAAT1	-0.674408	-1.16814	-0.984241	-0.2643	-0.791271	-0.487719	-0.363311	-0.729895		-0.248285	-0.179659	-0.374307	-0.46961	-0.71523	-0.258916	0.215209	0.602567		ENSG00000127252	PLAAT1	-0.426122	-0.988479	-0.609934	0.20531	-0.0760407	-0.228803	-0.578519
ENSG00000142556	ZNF614	32.3682	25.5215	31.6192	27.5928	26.3332	27.8732	31.7792	24.4482	15.9012		27.1119	34.0778	30.056	29.9748	33.3877	39.7243	43.2208	39.9229		ENSG00000142556	ZNF614	-0.342866	-0.0337736	-0.230287	-0.297692	-0.215696	-0.0264941	-0.404849	-1.02544		-0.255649	0.0742548	-0.106921	-0.110827	0.0447394	0.295446	0.417148	0.302639		ENSG00000142556	ZNF614	-0.087217	-0.108028	-0.123366	-0.186865	-0.260436	-0.32194	-0.821997
ENSG00000288558	DUS4L-BCAP29	21.4498	29.5713	7.88672	9.41571	26.3332	20.8893	19.5688	12.764	10.3958		10.2617	19.7489	11.6673	21.5165	9.50215	25.9084	23.9579	26.0951		ENSG00000288558	DUS4L-BCAP29	0.46323	-1.44347	-1.18782	0.295918	-0.0382048	-0.132412	-0.748886	-1.04496		-1.06369	-0.119193	-0.878492	0.00448017	-1.17464	0.272455	0.159537	0.282811		ENSG00000288558	DUS4L-BCAP29	1.52692	-1.32428	-0.309332	0.291437	1.13644	-0.404867	-0.908423
ENSG00000184270	H2AC21	49.3045	32.5258	32.4513	41.8436	38.5212	30.1595	32.1648	39.5103	33.0324		39.9682	53.889	50.5373	50.8978	40.6444	45.9458	87.7279	82.7933		ENSG00000184270	H2AC21	-0.600133	-0.603443	-0.236714	-0.356066	-0.709109	-0.616238	-0.319493	-0.577837		-0.302866	0.12827	0.0356281	0.0458822	-0.278661	-0.101786	0.831315	0.747795		ENSG00000184270	H2AC21	-0.297267	-0.731713	-0.272343	-0.401948	-0.430448	-0.514452	-1.15081
ENSG00000131469	RPL27	206.03	244.95	253.714	268.33	253.858	209.3	183.445	155.328	214.272		310.592	444.35	356.234	338.923	282.884	279.56	515.98	535.686		ENSG00000131469	RPL27	0.249632	0.300346	0.38115	0.301164	0.0227152	-0.167506	-0.407541	0.0565849		0.592165	1.10884	0.78997	0.718101	0.457356	0.440302	1.32446	1.37853		ENSG00000131469	RPL27	-0.342533	-0.808497	-0.408819	-0.416937	-0.43464	-0.607807	-1.732
ENSG00000135441	BLOC1S1	15.4318	21.3698	26.8076	18.2134	21.3513	19.6992	15.4558	15.5605	12.4164		19.7072	27.256	26.3149	23.4159	23.2347	24.2143	41.2591	30.9933		ENSG00000135441	BLOC1S1	0.469661	0.796733	0.23909	0.468411	0.352224	0.0022383	0.0119738	-0.313658		0.35281	0.820663	0.769969	0.60158	0.590371	0.649949	1.4188	1.00605		ENSG00000135441	BLOC1S1	0.116851	-0.0239303	-0.530879	-0.13317	-0.238146	-0.647711	-1.40683
ENSG00000236439		5.80306	5.5271	5.89695	6.61644	6.04952	4.72905	4.94843	4.31927	4.36333		7.259	10.404	6.7848	6.49948	5.43445	5.57893	7.58936	10.8368		ENSG00000236439		-0.0702908	0.0231555	0.189242	0.0600074	-0.295263	-0.229844	-0.426026	-0.411385		0.322957	0.842253	0.225493	0.16351	-0.0946808	-0.0568259	0.387164	0.901056		ENSG00000236439		-0.393248	-0.819097	-0.0362511	-0.103503	-0.200582	-0.173018	-0.81319
ENSG00000185839		7.60846	5.80728	7.01846	8.32509	6.27193	7.82956	6.49079	6.14666	4.89044		8.68748	6.82178	8.17981	6.88529	7.09407	8.79192	9.67965	12.1372		ENSG00000185839		-0.389742	-0.11645	0.129861	-0.278694	0.041327	-0.229209	-0.307802	-0.63764		0.191334	-0.157455	0.104464	-0.144086	-0.100991	0.208575	0.347351	0.673765		ENSG00000185839		-0.581075	0.0410049	0.0253978	-0.134608	0.142318	-0.437784	-0.655153
ENSG00000163923	RPL39L	5.6741	5.19598	4.05189	4.0353	3.11372	3.72687	3.0526	4.37465	4.09977		3.44001	5.48235	5.70684	6.4698	5.14157	6.1339	11.2554	10.1433		ENSG00000163923	RPL39L	-0.126995	-0.485796	-0.491715	-0.865751	-0.606428	-0.894353	-0.375226	-0.468849		-0.721981	-0.0495986	0.00830082	0.189329	-0.142183	0.112412	0.988154	0.838058		ENSG00000163923	RPL39L	0.594985	-0.436198	-0.500016	-1.05508	-0.464245	-1.00677	-1.36338
ENSG00000180596	H2BC4	144.69	126.512	118.88	149.67	133.979	120.419	100.061	110.031	118.63		180.6	189.92	187.565	161.953	151.416	145.49	280.71	292.508		ENSG00000180596	H2BC4	-0.193687	-0.28346	0.0488214	-0.110953	-0.264903	-0.532081	-0.395056	-0.286495		0.31984	0.392428	0.374429	0.162612	0.0655565	0.00796111	0.956118	1.01551		ENSG00000180596	H2BC4	-0.513526	-0.675888	-0.325607	-0.273565	-0.33046	-0.540042	-1.35117
ENSG00000283293	RN7SK	10871.3	8748.23	9600.78	9325.88	9554.11	8713.17	8038.75	7265.21	9172.68		10903.2	12400.9	11015.8	9577.59	9754.08	10505.8	16621.2	22597.6		ENSG00000283293	RN7SK	-0.313459	-0.179298	-0.221211	-0.186329	-0.319252	-0.435478	-0.581446	-0.245107		0.00422483	0.189928	0.0190517	-0.182787	-0.156444	-0.0493368	0.612504	1.05565		ENSG00000283293	RN7SK	-0.317684	-0.369227	-0.240262	-0.00354169	-0.162808	-0.386142	-1.19395
ENSG00000234009	RPL5P34	10.1446	13.4994	13.0601	11.8514	9.91944	7.92351	6.87639	5.62059	9.25377		13.8183	19.1882	16.3279	14.9577	15.3922	11.8589	21.0315	22.714		ENSG00000234009	RPL5P34	0.412179	0.364455	0.224348	-0.032383	-0.356501	-0.560991	-0.85192	-0.132601		0.445871	0.919507	0.686627	0.560176	0.601484	0.225254	1.05184	1.16287		ENSG00000234009	RPL5P34	-0.0336916	-0.555052	-0.462279	-0.592559	-0.957985	-0.786245	-1.90376
ENSG00000196418	ZNF124	16.5925	16.2502	15.3755	15.3778	15.1683	17.3816	15.5843	15.339	16.1648		21.019	22.054	20.4495	22.4366	23.072	24.594	39.3618	39.4894		ENSG00000196418	ZNF124	-0.0300708	-0.109895	-0.10968	-0.129469	0.0670352	-0.0904308	-0.113327	-0.037671		0.341169	0.410512	0.30154	0.435324	0.475615	0.56778	1.24627	1.25094		ENSG00000196418	ZNF124	-0.37124	-0.520407	-0.41122	-0.564793	-0.40858	-0.658211	-1.3596
ENSG00000270882	H4C14	154.06	112.223	111.825	113.534	121.391	101.753	105.941	136.971	121.06		124.657	183.534	190.704	195.934	150.179	179.168	328.208	295.282		ENSG00000270882	H4C14	-0.457128	-0.462254	-0.440375	-0.343838	-0.598427	-0.540231	-0.169629	-0.347771		-0.305538	0.252551	0.307836	0.346871	-0.0368095	0.217818	1.09111	0.938595		ENSG00000270882	H4C14	-0.151589	-0.714805	-0.748211	-0.69071	-0.561617	-0.75805	-1.26074
ENSG00000087884	AAMDC	2.1063	2.34329	2.78568	3.34458	3.24717	2.59941	1.3817	1.63357	1.49349		2.53628	3.45762	4.31184	3.65039	2.63587	3.18379	2.37971	3.64117		ENSG00000087884	AAMDC	0.153826	0.40332	0.667115	0.624475	0.303478	-0.60826	-0.366679	-0.496023		0.268004	0.71507	1.03359	0.793344	0.323571	0.596035	0.17608	0.789695		ENSG00000087884	AAMDC	-0.114178	-0.31175	-0.36648	-0.168869	-0.0200927	-1.2043	-0.54276
ENSG00000270276	H4C15	153.33	111.459	111.138	113.534	119.923	101.596	105.556	137.137	120.445		124.074	182.381	189.753	195.37	149.301	177.883	327.114	293.288		ENSG00000270276	H4C15	-0.460125	-0.46429	-0.433516	-0.354531	-0.593789	-0.538633	-0.161021	-0.348259		-0.305443	0.250322	0.307482	0.349573	-0.0384154	0.214292	1.09316	0.935679		ENSG00000270276	H4C15	-0.154682	-0.714612	-0.740997	-0.704103	-0.555374	-0.752924	-1.25418
ENSG00000231544	RSL24D1P11	4.98633	4.91581	5.13722	4.4352	6.18297	3.50764	3.2454	3.40558	3.60194		5.21832	5.29545	4.34354	5.43107	5.56461	5.52051	8.55411	8.75615		ENSG00000231544	RSL24D1P11	-0.0205503	0.0430091	-0.168981	0.31032	-0.507478	-0.619584	-0.550079	-0.469205		0.0656053	0.0867738	-0.199107	0.123258	0.158302	0.146822	0.778638	0.812318		ENSG00000231544	RSL24D1P11	-0.0861557	-0.0437647	0.0301265	0.187062	-0.66578	-0.766407	-1.32872
ENSG00000203814	H2BC18	193.908	179.975	159.109	183.697	173.523	170.058	154.687	162.388	154.063		230.714	286.795	224.755	219.231	192.841	195.438	347.02	372.96		ENSG00000203814	H2BC18	-0.10758	-0.285357	-0.078044	-0.160243	-0.189347	-0.326026	-0.255929	-0.331849		0.25073	0.564648	0.212977	0.17708	-0.0079582	0.0113354	0.839646	0.943648		ENSG00000203814	H2BC18	-0.35831	-0.850004	-0.291021	-0.337323	-0.181389	-0.337361	-1.09557
ENSG00000241429	EEF1A1P25	1.71943	3.18381	3.4007	2.47208	1.4679	2.44282	2.18502	1.82738	1.8449		2.94441	2.27393	3.74115	2.49295	2.96128	3.30062	5.33828	4.46477		ENSG00000241429	EEF1A1P25	0.88883	0.983904	0.523798	-0.228174	0.506622	0.34572	0.0878535	0.101613		0.776054	0.40326	1.12156	0.535928	0.784297	0.940812	1.63445	1.37666		ENSG00000241429	EEF1A1P25	0.112776	0.580643	-0.597759	-0.764102	-0.277675	-0.595092	-1.54659
ENSG00000256393	RPL41P5	3.43885	3.89699	4.48602	3.0901	3.02476	3.19446	3.02047	2.71339	3.16268		4.13967	5.79384	5.86537	5.34204	4.91378	4.61503	8.81138	7.62912		ENSG00000256393	RPL41P5	0.180433	0.383511	-0.154274	-0.185105	-0.106354	-0.187154	-0.341831	-0.120779		0.26759	0.752595	0.770295	0.635464	0.514907	0.424414	1.35744	1.14959		ENSG00000256393	RPL41P5	-0.0871562	-0.369083	-0.924569	-0.820569	-0.621262	-0.611568	-1.69927
ENSG00000173915	ATP5MK	22.4385	24.197	27.2056	24.8662	24.465	24.4282	26.0596	20.5719	20.7624		29.8231	31.2743	31.9266	30.5387	31.0447	33.2107	73.1601	50.0228		ENSG00000173915	ATP5MK	0.108851	0.277926	0.14821	0.124742	0.122573	0.215837	-0.1253	-0.112003		0.410455	0.479001	0.508784	0.44466	0.46837	0.565671	1.70508	1.15661		ENSG00000173915	ATP5MK	-0.301604	-0.201076	-0.360574	-0.319918	-0.345797	-0.349834	-1.83038
ENSG00000158406	H4C8	45.1779	53.0551	52.1319	44.6792	42.8804	51.1114	47.717	45.0201	39.0064		56.8476	65.134	67.9432	59.2669	63.5863	63.2084	103.743	93.8035		ENSG00000158406	H4C8	0.231874	0.206551	-0.0160146	-0.0752974	0.178027	0.0788855	-0.00504794	-0.211907		0.331482	0.527794	0.588711	0.391611	0.493098	0.484499	1.19932	1.05403		ENSG00000158406	H4C8	-0.0996082	-0.321244	-0.604726	-0.466908	-0.315072	-0.405613	-1.20437
ENSG00000284753	EEF1AKMT4	5.45917	5.47616	6.83757	5.7803	5.73815	5.01092	6.49079	5.12221	3.95335		5.36408	6.47914	6.24582	6.35109	7.09407	5.52051	8.26468	9.49306		ENSG00000284753	EEF1AKMT4	0.00448178	0.324801	0.0824614	0.0719028	-0.123608	0.249712	-0.0919158	-0.465607		-0.0253522	0.247119	0.194209	0.218321	0.37793	0.0161186	0.598277	0.79819		ENSG00000284753	EEF1AKMT4	0.029834	0.0776818	-0.111748	-0.146419	-0.501538	0.233593	-0.690192
ENSG00000285053	TBCE	7.30756	11.0033	6.47579	7.1254	6.27193	9.08229	9.12567	5.64828	4.91972		10.6407	6.63489	9.25777	11.5151	8.85131	7.27305	14.4069	11.7905		ENSG00000285053	TBCE	0.59047	-0.174332	-0.036418	-0.220479	0.313666	0.320541	-0.371578	-0.570812		0.542132	-0.139317	0.341275	0.656061	0.276502	-0.00682813	0.979301	0.690159		ENSG00000285053	TBCE	0.0483379	-0.0350147	-0.377693	-0.87654	0.0371641	0.32737	-1.35088
ENSG00000187837	H1-2	574.417	372.608	372.593	441.302	462.655	361.6	382.86	429.02	388.57		449.213	583.278	588.09	600.861	474.359	536.337	1073.32	930.883		ENSG00000187837	H1-2	-0.624439	-0.624497	-0.380331	-0.312161	-0.667703	-0.58528	-0.421054	-0.563923		-0.3547	0.0220856	0.0339393	0.064932	-0.27612	-0.0989598	0.901904	0.696502		ENSG00000187837	H1-2	-0.269739	-0.646582	-0.414271	-0.377093	-0.391583	-0.48632	-1.32296
ENSG00000286522	H3C2	366.624	233.463	246.297	279.345	274.141	256.465	256.997	294.458	248.973		293.363	405.849	396.689	407.241	343.444	352.378	620.398	590.303		ENSG00000286522	H3C2	-0.651111	-0.573903	-0.392256	-0.419384	-0.515541	-0.512552	-0.316241	-0.558313		-0.321617	0.146642	0.113706	0.151581	-0.0942282	-0.0571793	0.758891	0.687154		ENSG00000286522	H3C2	-0.329493	-0.720544	-0.505962	-0.570965	-0.421313	-0.455373	-1.07513
ENSG00000234369	TATDN1P1	5.71709	3.9734	3.47305	4.21707	4.09232	4.85433	4.75563	5.23296	4.0412		5.48069	7.56938	4.91423	5.43107	6.50832	4.58582	8.48979	9.57975		ENSG00000234369	TATDN1P1	-0.524907	-0.719077	-0.439038	-0.48236	-0.23601	-0.265644	-0.127653	-0.500496		-0.060923	0.404894	-0.218316	-0.0740436	0.187004	-0.318101	0.570449	0.744707		ENSG00000234369	TATDN1P1	-0.463984	-1.12397	-0.220722	-0.408317	-0.423014	0.052457	-0.698101
ENSG00000198937	CCDC167	16.0336	14.7984	17.8356	11.0153	15.3462	14.8135	13.7206	11.6011	11.5965		13.9933	20.8703	19.1179	19.0829	18.3209	21.9068	31.0328	27.4822		ENSG00000198937	CCDC167	-0.115664	0.153655	-0.541595	-0.0632191	-0.114187	-0.224754	-0.466838	-0.467414		-0.196371	0.380349	0.253824	0.251182	0.19239	0.450276	0.95269	0.777395		ENSG00000198937	CCDC167	0.0807068	-0.226694	-0.795419	-0.314401	-0.306577	-0.67503	-1.41953
ENSG00000276903	H2AC16	20.805	11.7674	17.1482	14.9779	16.6362	13.78	16.3234	17.3048	12.5921		17.9289	19.5932	17.3108	17.8662	15.0017	16.2694	28.7174	29.8229		ENSG00000276903	H2AC16	-0.822141	-0.278877	-0.4741	-0.322609	-0.594355	-0.349993	-0.265763	-0.724409		-0.21465	-0.0865832	-0.265264	-0.219705	-0.47181	-0.354769	0.46499	0.519489		ENSG00000276903	H2AC16	-0.60749	-0.192294	-0.208835	-0.102904	-0.122545	0.00477555	-0.730753
ENSG00000264281		6.01799	7.89586	7.85054	6.61644	6.13849	5.88783	4.98056	4.67921	5.97395		7.75459	10.6843	10.1772	8.96275	8.1354	8.03249	14.5034	14.1312		ENSG00000264281		0.391815	0.383511	0.136775	0.0286016	-0.0315459	-0.272973	-0.363016	-0.0105961		0.36577	0.828146	0.757988	0.574661	0.434932	0.416566	1.26904	1.23153		ENSG00000264281		0.026045	-0.444634	-0.621214	-0.546059	-0.466478	-0.689539	-1.63205
ENSG00000267040		2.23525	1.50276	2.35155	2.29031	1.86823	1.84778	2.34568	1.82738	1.08351		2.09899	2.08703	1.87058	1.09809	1.23658	1.89859	1.5436	2.55749		ENSG00000267040		-0.572823	0.0731711	0.0351033	-0.258762	-0.274648	0.0695701	-0.290658	-1.04472		-0.0907442	-0.0989867	-0.256955	-1.02545	-0.854082	-0.235511	-0.53414	0.194291		ENSG00000267040		-0.482079	0.172158	0.292058	0.766685	0.579433	0.305081	0.243482
ENSG00000278828	H3C10	155.264	97.4247	105.494	90.3763	102.041	109.99	116.963	147.714	96.7838		95.9704	159.237	173.488	163.763	158.575	179.782	339.688	228.223		ENSG00000278828	H3C10	-0.672365	-0.557564	-0.780708	-0.605572	-0.497357	-0.408674	-0.0719221	-0.681886		-0.694063	0.0364538	0.160112	0.0768866	0.0304428	0.211522	1.12949	0.555723		ENSG00000278828	H3C10	0.0216985	-0.594018	-0.940821	-0.682459	-0.5278	-0.620196	-1.20141
ENSG00000213058		15.9477	16.8615	14.2902	15.7777	16.0134	14.7822	13.1101	14.1761	14.4078		17.3166	22.2409	21.9079	20.8933	19.2972	20.3003	40.5516	33.8542		ENSG00000213058		0.0803856	-0.158324	-0.015461	0.00593792	-0.109484	-0.282665	-0.169888	-0.146499		0.118814	0.479869	0.458108	0.389695	0.275043	0.348155	1.34641	1.08599		ENSG00000213058		-0.0384286	-0.638192	-0.473569	-0.383757	-0.384527	-0.630819	-1.5163
ENSG00000168298	H1-4	430.63	311.657	376.5	309.664	296.738	295.174	350.149	360.41	281.186		361.58	540.759	494.34	468.408	431.632	553.424	960.311	659.442		ENSG00000168298	H1-4	-0.466489	-0.193797	-0.475745	-0.537259	-0.544882	-0.298478	-0.25681	-0.614926		-0.252135	0.328536	0.199053	0.121316	0.00335185	0.361936	1.15705	0.614798		ENSG00000168298	H1-4	-0.214354	-0.522334	-0.674798	-0.658575	-0.548234	-0.660414	-1.41386
ENSG00000213741	RPS29	117.609	147.067	162.908	135.31	144.076	167.928	158.446	168.452	143.258		141.944	223.997	255.635	253.183	254.443	251.636	458.32	334.858		ENSG00000213741	RPS29	0.322476	0.470061	0.202273	0.29284	0.513851	0.429997	0.518339	0.284618		0.271328	0.929488	1.12009	1.10619	1.11335	1.09734	1.96236	1.50955		ENSG00000213741	RPS29	0.0511487	-0.459427	-0.917817	-0.813345	-0.599495	-0.667346	-1.44402
ENSG00000283390		4.94335	5.32334	4.5222	6.94363	6.71675	6.26365	4.27364	4.95609	3.60194		6.79256	7.94317	6.65798	6.82594	7.02898	7.7404	11.6413	8.40937		ENSG00000283390		0.106843	-0.128463	0.490202	0.442275	0.341514	-0.210022	0.0037132	-0.456714		0.458467	0.684227	0.429597	0.465539	0.507828	0.646919	1.23569	0.76651		ENSG00000283390		-0.351624	-0.81269	0.0606046	-0.0232641	-0.166313	-0.856942	-1.23198
ENSG00000200488	RN7SKP203	559.114	311.937	340.431	387.68	397.578	368.96	371.967	298.113	407.166		506.118	515.714	430.455	365.069	365.019	392.102	648.054	948.569		ENSG00000200488	RN7SKP203	-0.841886	-0.715779	-0.528276	-0.491904	-0.599678	-0.587966	-0.907284	-0.457527		-0.143668	-0.11657	-0.377282	-0.614974	-0.615171	-0.511913	0.212972	0.76261		ENSG00000200488	RN7SKP203	-0.698219	-0.599208	-0.150995	0.12307	0.0154929	-0.0760534	-1.12026
ENSG00000224114		34.9043	55.8314	57.6671	35.1908	39.0995	48.5119	40.6799	47.1797	44.4532		45.7696	67.408	83.5102	77.1925	74.9107	63.7633	136.93	103.123		ENSG00000224114		0.67767	0.724343	0.0117904	0.163744	0.474934	0.220911	0.434761	0.348882		0.390983	0.949513	1.25855	1.14505	1.10177	0.869321	1.97196	1.56289		ENSG00000224114		0.286686	-0.22517	-1.24676	-0.98131	-0.626833	-0.64841	-1.5372
ENSG00000109452	INPP4B	3.00899	2.47064	3.61776	2.65385	1.9572	1.65987	1.54237	2.13195	1.40564		1.39933	1.86898	2.21933	2.4336	2.47316	1.89859	2.3154	3.25105		ENSG00000109452	INPP4B	-0.284397	0.265816	-0.181195	-0.620491	-0.858214	-0.964135	-0.497109	-1.09806		-1.10455	-0.687029	-0.439158	-0.306192	-0.282925	-0.664354	-0.378021	0.111623		ENSG00000109452	INPP4B	0.820153	0.952845	0.257963	-0.314299	-0.575289	-0.299781	-0.119088
ENSG00000278637	H4C1	28.0696	21.2933	16.3885	25.4115	22.6412	23.4887	21.4646	33.0313	23.0758		21.6604	27.5986	38.1724	32.8535	28.9946	28.8293	75.8293	52.927		ENSG00000278637	H4C1	-0.398606	-0.776329	-0.143527	-0.310057	-0.257044	-0.38705	0.234827	-0.282626		-0.37395	-0.0244124	0.443522	0.227039	0.0467729	0.038528	1.43375	0.914996		ENSG00000278637	H4C1	-0.0246562	-0.751917	-0.58705	-0.537096	-0.303817	-0.425578	-1.19892
ENSG00000155085	AK9	6.36187	5.14504	8.46556	5.67124	6.13849	5.73124	4.85203	5.17759	5.18328		6.99663	8.03662	3.77286	8.96275	7.25678	8.32458	8.00742	11.8338		ENSG00000155085	AK9	-0.306268	0.412154	-0.165788	-0.0515687	-0.150605	-0.390863	-0.297171	-0.295586		0.137208	0.337138	-0.753794	0.49449	0.189877	0.387926	0.331885	0.895391		ENSG00000155085	AK9	-0.443476	0.0750166	0.588006	-0.546059	-0.340482	-0.778789	-0.629057
ENSG00000227063	RPL41P1	17.5381	17.6765	17.2567	19.4131	18.7268	15.5652	14.042	13.65	15.9891		20.8733	28.0659	23.8736	21.4869	20.7941	19.9498	34.2486	36.3684		ENSG00000227063	RPL41P1	0.0113401	-0.0233369	0.146534	0.0946113	-0.172175	-0.320751	-0.361594	-0.133407		0.251161	0.678322	0.444923	0.29296	0.245677	0.185877	0.965549	1.05219		ENSG00000227063	RPL41P1	-0.239821	-0.701659	-0.298389	-0.198348	-0.417852	-0.506628	-1.32714
ENSG00000234287		13.4115	12.99	13.3495	18.1043	14.59	8.61251	8.57942	7.66948	10.923		17.4041	24.6394	14.2037	13.1177	9.33944	8.87955	14.9215	24.838		ENSG00000234287		-0.0460752	-0.00668222	0.432863	0.12151	-0.638966	-0.644521	-0.806273	-0.296109		0.375955	0.877496	0.0827945	-0.0319607	-0.522065	-0.594914	0.153916	0.889076		ENSG00000234287		-0.422031	-0.884178	0.350068	0.153471	-0.116901	-0.0496072	-0.960188
ENSG00000169599	NFU1	28.8004	17.4728	17.0758	22.3214	20.9509	18.1019	21.0147	21.3472	20.821		23.4387	26.9756	26.6953	30.8948	26.2611	25.3535	54.5405	47.2919		ENSG00000169599	NFU1	-0.720979	-0.754131	-0.367659	-0.459074	-0.669943	-0.454685	-0.432043	-0.46805		-0.297195	-0.0944302	-0.109499	0.101276	-0.133162	-0.183905	0.92124	0.715505		ENSG00000169599	NFU1	-0.423784	-0.659701	-0.25816	-0.56035	-0.536781	-0.27078	-1.35328
ENSG00000169019	COMMD8	8.33921	5.75634	6.43962	7.30717	6.04952	7.10924	5.84814	8.66623	6.53035		8.07527	8.31697	9.00413	9.46728	10.5109	9.87266	21.2245	14.8248		ENSG00000169019	COMMD8	-0.53476	-0.372936	-0.190598	-0.46309	-0.230216	-0.511933	0.0554935	-0.352751		-0.0464001	-0.00385306	0.110676	0.183039	0.333908	0.243527	1.34775	0.830027		ENSG00000169019	COMMD8	-0.48836	-0.369083	-0.301274	-0.646129	-0.564124	-0.75546	-1.29225
ENSG00000164841	TMEM74	3.22392	3.92246	3.79865	4.79874	5.15989	4.13401	3.27753	2.93489	1.43492		3.84814	3.89371	3.93138	3.97685	3.31924	4.00164	3.95547	3.25105		ENSG00000164841	TMEM74	0.282941	0.23667	0.573839	0.678523	0.358724	0.0237919	-0.135511	-1.16785		0.255346	0.272329	0.286219	0.302809	0.0420371	0.311774	0.295033	0.0120874		ENSG00000164841	TMEM74	0.0275955	-0.0356596	0.287619	0.375713	0.316687	-0.287982	-0.430543
ENSG00000229816	DDX50P1	3.52482	2.57252	2.71332	2.03583	2.66891	1.87909	2.24929	1.24594	1.61062		2.79865	1.74438	2.0608	1.36519	1.82233	1.89859	2.47619	3.64117		ENSG00000229816	DDX50P1	-0.454367	-0.37749	-0.791934	-0.401301	-0.907513	-0.648084	-1.50031	-1.12993		-0.332819	-1.01483	-0.774342	-1.36845	-0.951767	-0.892623	-0.509429	0.0468528		ENSG00000229816	DDX50P1	-0.121548	0.637343	-0.0175916	0.96715	0.0442535	0.24454	-0.990883
ENSG00000158373	H2BC5	99.8126	95.4635	93.1574	95.5022	93.7676	102.442	85.987	105.905	87.5008		103.987	131.576	152.151	140.733	114.416	115.317	214.914	197.75		ENSG00000158373	H2BC5	-0.0642734	-0.0995525	-0.0636887	-0.0901329	0.0375121	-0.215105	0.0854792	-0.189926		0.0591138	0.398606	0.608208	0.495667	0.196998	0.208315	1.10646	0.986386		ENSG00000158373	H2BC5	-0.123387	-0.498158	-0.671896	-0.5858	-0.159485	-0.423419	-1.02099
ENSG00000259522		27.8547	28.3996	38.6377	57.6212	57.7818	37.3626	17.5123	42.5836	29.4598		66.8469	48.687	44.2597	41.3711	41.458	32.9186	32.8658	66.4514		ENSG00000259522		0.0279516	0.472089	1.04868	1.0527	0.423677	-0.669552	0.612377	0.0808262		1.26294	0.805616	0.668075	0.570704	0.57373	0.240983	0.238666	1.25438		ENSG00000259522		-1.23499	-0.333527	0.380605	0.481992	-0.150053	-0.910535	0.373711
ENSG00000184678	H2BC21	168.074	121.622	114.104	161.23	151.416	133.071	133.993	148.849	132.745		173.196	210.292	202.371	197.596	165.116	155.83	278.78	299.4		ENSG00000184678	H2BC21	-0.466694	-0.558743	-0.0599714	-0.150577	-0.336897	-0.326936	-0.175248	-0.340441		0.0433077	0.323296	0.267908	0.233459	-0.0256146	-0.109119	0.730034	0.832978		ENSG00000184678	H2BC21	-0.510002	-0.882039	-0.327879	-0.384037	-0.311282	-0.217817	-0.905282
ENSG00000256235	SMIM3	5.6741	2.31782	2.60479	2.07218	3.69199	3.47632	2.60274	4.01471	3.04554		2.44882	3.20842	3.83627	4.62977	3.2867	3.97243	6.56029	6.84887		ENSG00000256235	SMIM3	-1.29163	-1.12323	-1.45324	-0.619994	-0.70683	-1.12436	-0.499098	-0.897693		-1.21231	-0.82253	-0.564689	-0.293453	-0.787752	-0.51437	0.209368	0.271474		ENSG00000256235	SMIM3	-0.0793197	-0.300696	-0.888552	-0.326542	0.0809222	-0.609988	-0.708466
ENSG00000213598		3.82572	3.1074	3.0751	3.12645	2.75787	3.2571	2.34568	2.04889	2.66485		4.13967	4.73475	4.78741	3.502	4.23041	3.62192	5.69202	5.98193		ENSG00000213598		-0.300022	-0.3151	-0.291206	-0.472177	-0.232145	-0.705724	-0.900893	-0.521677		0.113784	0.307558	0.323513	-0.127551	0.145065	-0.0789762	0.573209	0.644878		ENSG00000213598		-0.413807	-0.622657	-0.614719	-0.344626	-0.37721	-0.626747	-1.4741
ENSG00000147684	NDUFB9	62.0283	68.7959	73.332	64.3467	63.6089	65.6117	62.7551	51.9697	58.0996		77.8375	106.47	92.6094	88.2327	84.7708	99.3984	160.566	130.172		ENSG00000147684	NDUFB9	0.149396	0.241518	0.0529412	0.036304	0.0810272	0.0168059	-0.255255	-0.0943977		0.327539	0.779445	0.578233	0.508387	0.450643	0.680297	1.37217	1.06942		ENSG00000147684	NDUFB9	-0.178143	-0.537927	-0.525292	-0.472083	-0.369615	-0.663491	-1.62743
ENSG00000285130		17.1513	6.18933	16.5332	11.1607	4.13681	5.07355	2.66701	6.39584	5.27113		2.71119	4.7036	4.724	8.30984	6.21544	11.6544	8.20037	11.7905		ENSG00000285130		-1.47046	-0.0529516	-0.619887	-2.05173	-1.75725	-2.68502	-1.42311	-1.70213		-2.66132	-1.86648	-1.86023	-1.04542	-1.46439	-0.557439	-1.06455	-0.540695		ENSG00000285130		1.19086	1.81352	1.24035	-1.0063	-0.292861	-2.12758	-0.358554
ENSG00000237004	ZNRF2P1	2.83705	3.79511	6.07784	1.59958	3.02476	2.25491	5.52681	4.2639	2.07917		2.06984	2.18048	2.44126	2.87877	1.69216	2.33672	1.9295	4.63816		ENSG00000237004	ZNRF2P1	0.419748	1.09917	-0.826699	0.0924289	-0.331321	0.962056	0.58778	-0.448385		-0.454876	-0.379747	-0.216766	0.0210577	-0.745524	-0.279905	-0.556167	0.70916		ENSG00000237004	ZNRF2P1	0.874624	1.47891	-0.609934	0.0713712	0.414203	1.24196	1.14395
ENSG00000148834	GSTO1	30.5198	29.6222	28.9783	26.5021	30.559	26.182	28.0197	29.4873	27.9663		30.377	36.5386	42.1672	43.9828	39.6357	42.9081	91.4261	62.3334		ENSG00000148834	GSTO1	-0.0430662	-0.0747738	-0.203637	0.00185127	-0.221168	-0.123306	-0.04965	-0.126057		-0.0067651	0.259676	0.466377	0.527194	0.377054	0.491504	1.58286	1.03026		ENSG00000148834	GSTO1	-0.0363011	-0.33445	-0.670014	-0.525342	-0.598221	-0.61481	-1.63251
ENSG00000213280		1.59047	2.11405	1.80888	1.12698	1.20101	2.09832	2.44208	1.63357	1.34707		2.44882	2.39853	2.56808	2.4336	3.2867	2.42435	5.75634	2.99096		ENSG00000213280		0.41056	0.185646	-0.496994	-0.405206	0.399784	0.618659	0.0385772	-0.23963		0.622635	0.592697	0.691238	0.613638	1.04719	0.608147	1.8557	0.911158		ENSG00000213280		-0.212075	-0.407051	-1.18823	-1.01884	-0.647404	0.0105125	-1.81712
ENSG00000214612	RPS19P1	13.5835	14.1616	17.9079	12.5422	13.2556	11.9009	12.3711	8.19554	13.0021		14.0807	26.851	23.1127	22.763	16.7589	20.2711	23.154	28.7826		ENSG00000214612	RPS19P1	0.0601339	0.398747	-0.115065	-0.035252	-0.190777	-0.134881	-0.72894	-0.0631033		0.0518692	0.983127	0.766836	0.744841	0.303078	0.577572	0.769409	1.08335		ENSG00000214612	RPS19P1	0.00826476	-0.58438	-0.881901	-0.780093	-0.493855	-0.712453	-1.49835
ENSG00000242299		156.812	191.487	202.703	171.155	180.24	166.112	138.781	148.544	167.446		197.713	294.396	254.24	258.97	255.517	245.093	400.628	370.576		ENSG00000242299		0.288217	0.370337	0.126272	0.200889	0.0831233	-0.176223	-0.0781401	0.0946665		0.334376	0.908725	0.697158	0.723754	0.704385	0.644298	1.35323	1.24074		ENSG00000242299		-0.0461588	-0.538388	-0.570887	-0.522865	-0.621262	-0.820521	-1.43137
ENSG00000218350	LYPLA1P3	5.71709	4.48281	4.08807	4.07166	4.4037	5.35542	3.50246	5.1499	4.27547		6.18035	5.4512	5.16786	5.6685	6.70357	6.54283	10.5801	9.44971		ENSG00000218350	LYPLA1P3	-0.350877	-0.48386	-0.489664	-0.376566	-0.0942816	-0.706913	-0.150736	-0.419196		0.112409	-0.0687075	-0.145712	-0.0123146	0.229649	0.194633	0.887998	0.724989		ENSG00000218350	LYPLA1P3	-0.463286	-0.415153	-0.343952	-0.364251	-0.32393	-0.901546	-1.03873
ENSG00000183336	BOLA2	6.01799	4.71204	5.53518	6.10749	5.91608	4.41587	3.69525	2.87951	4.97829		7.63798	8.56617	8.62368	7.6866	5.72732	7.47752	15.5325	10.9669		ENSG00000183336	BOLA2	-0.352928	-0.120652	0.0212975	-0.0246404	-0.446583	-0.703608	-1.06346	-0.27363		0.343911	0.509369	0.519022	0.353064	-0.0714209	0.313278	1.36793	0.865798		ENSG00000183336	BOLA2	-0.696838	-0.630021	-0.497724	-0.377705	-0.375162	-1.01689	-2.43139
ENSG00000226284	ARPC3P1	4.55648	5.39975	4.1966	5.52582	6.40538	4.82301	4.6271	3.62708	3.54337		5.97628	5.76269	4.69229	5.63882	3.6772	4.43978	6.68893	7.80251		ENSG00000226284	ARPC3P1	0.244974	-0.118696	0.27827	0.491365	0.0820144	0.0221898	-0.32911	-0.362796		0.39133	0.338825	0.0423748	0.307474	-0.309311	-0.0374321	0.553856	0.77602		ENSG00000226284	ARPC3P1	-0.146357	-0.457521	0.235895	0.183891	0.391325	0.0596219	-0.882966
ENSG00000197019	SERTAD1	5.54515	4.15169	8.93587	3.48999	4.58162	5.44937	7.93676	5.56521	5.59326		4.72272	8.84651	4.69229	4.42202	9.63231	12.0341	12.4774	12.2673		ENSG00000197019	SERTAD1	-0.417525	0.688383	-0.668002	-0.275367	-0.0251355	0.517325	0.00521191	0.0124632		-0.231607	0.673884	-0.240932	-0.32652	0.796657	1.11783	1.17002	1.14552		ENSG00000197019	SERTAD1	-0.185919	0.0144993	-0.42707	0.0511532	-0.821792	-0.600509	-1.16481
ENSG00000205220	PSMB10	4.42752	1.70652	2.67714	2.39937	4.4037	3.66423	3.82378	2.32576	2.25487		2.06984	6.10534	3.26558	6.23238	3.57958	2.97932	7.1713	4.94159		ENSG00000205220	PSMB10	-1.37544	-0.725804	-0.883843	-0.00778371	-0.272988	-0.211498	-0.928796	-0.973452		-1.09698	0.463573	-0.439158	0.493284	-0.30671	-0.571514	0.695736	0.158477		ENSG00000205220	PSMB10	-0.278455	-1.18938	-0.444685	-0.501068	0.0337228	0.360017	-1.62453
ENSG00000114405	C3orf14	20.5901	16.1228	18.3782	16.3593	12.6328	15.1267	18.3477	16.8341	12.68		21.0773	22.1163	18.2936	17.0648	18.6138	23.893	35.4706	27.7856		ENSG00000114405	C3orf14	-0.352847	-0.163954	-0.331838	-0.704775	-0.444854	-0.16635	-0.290567	-0.699397		0.0337405	0.103157	-0.170612	-0.270925	-0.14558	0.214636	0.784672	0.432386		ENSG00000114405	C3orf14	-0.386587	-0.267111	-0.161225	-0.43385	-0.299274	-0.380986	-1.07524
ENSG00000226360	RPL10AP6	15.2599	15.4861	15.3393	15.196	13.3001	15.7844	13.2065	12.0995	12.5043		16.0631	18.7833	22.1933	17.9552	23.1371	22.5202	38.4613	27.3955		ENSG00000226360	RPL10AP6	0.0212259	0.00748823	-0.00605298	-0.198313	0.048753	-0.208495	-0.334798	-0.287321		0.0740038	0.299703	0.540378	0.234655	0.600461	0.561473	1.33366	0.844193		ENSG00000226360	RPL10AP6	-0.0527779	-0.292215	-0.546431	-0.432968	-0.551708	-0.769968	-1.66846
ENSG00000185130	H2BC13	22.5675	21.0132	19.6444	22.6486	21.0844	18.697	18.9904	22.7592	18.8004		24.6631	22.3655	30.7535	29.4999	23.2347	25.2366	51.196	41.0932		ENSG00000185130	H2BC13	-0.10295	-0.200122	0.00517785	-0.0980702	-0.271438	-0.248974	0.0122084	-0.263483		0.128111	-0.0129697	0.446509	0.386467	0.0420371	0.161275	1.18179	0.864657		ENSG00000185130	H2BC13	-0.23106	-0.187153	-0.441331	-0.484538	-0.313475	-0.410249	-1.16958
ENSG00000183022	TPM3P8	2.88004	3.13287	2.96656	2.98104	4.09232	2.25491	2.63488	2.32576	1.8449		4.11052	3.45762	3.32899	4.89687	2.53824	3.91401	3.63389	4.0313		ENSG00000183022	TPM3P8	0.121399	0.0427058	0.0497259	0.506833	-0.353016	-0.128352	-0.308384	-0.642548		0.513233	0.263691	0.208998	0.765772	-0.182257	0.442561	0.335427	0.485157		ENSG00000183022	TPM3P8	-0.391834	-0.220985	-0.159272	-0.258939	-0.170759	-0.570913	-0.643811
ENSG00000169020	ATP5ME	17.839	20.4783	24.2752	18.0316	23.8422	22.1733	16.6126	15.1174	18.7418		21.5729	29.9037	36.0482	26.5915	30.2962	27.0184	53.5757	40.9198		ENSG00000169020	ATP5ME	0.199058	0.444444	0.0154919	0.418482	0.313786	-0.102762	-0.238823	0.0712222		0.274184	0.745287	1.01489	0.575926	0.7641	0.598903	1.58654	1.19776		ENSG00000169020	ATP5ME	-0.0751267	-0.300843	-0.999399	-0.157445	-0.450314	-0.701665	-1.82536
ENSG00000175868	CALCB	8.64011	4.99222	5.75224	7.01634	7.91776	5.79387	5.20549	6.81116	5.27113		4.05221	6.85293	6.30923	10.3576	7.32186	7.47752	18.9412	11.487		ENSG00000175868	CALCB	-0.791368	-0.586926	-0.300332	-0.125958	-0.576522	-0.731016	-0.34315	-0.712937		-1.09234	-0.334328	-0.453585	0.261571	-0.23884	-0.208491	1.13241	0.410884		ENSG00000175868	CALCB	0.300972	-0.252598	0.153254	-0.387529	-0.337682	-0.522526	-1.47556
ENSG00000150779	TIMM8B	21.4928	18.2878	17.4014	19.7039	20.4616	19.1981	21.4003	16.5018	18.8004		18.6577	28.7512	24.9516	27.6005	23.8855	28.2159	51.1317	40.9198		ENSG00000150779	TIMM8B	-0.232971	-0.304648	-0.125372	-0.070934	-0.162893	-0.00622066	-0.381228	-0.193093		-0.204086	0.419766	0.215277	0.360842	0.152282	0.392656	1.25036	0.928946		ENSG00000150779	TIMM8B	-0.028885	-0.724415	-0.34065	-0.431776	-0.315175	-0.398877	-1.63159
ENSG00000261549		2.70809	1.68105	1.59182	1.85406	1.28997	2.4115	2.89194	2.29807	1.93275		2.24475	3.67566	3.04365	2.37424	1.9525	2.54119	5.72418	4.20469		ENSG00000261549		-0.687912	-0.766605	-0.546591	-1.06994	-0.167345	0.0947584	-0.236853	-0.486624		-0.270723	0.440727	0.168524	-0.189813	-0.471959	-0.0917756	1.07979	0.63472		ENSG00000261549		-0.417189	-1.20733	-0.715116	-0.880126	0.304614	0.186534	-1.31664
ENSG00000285943		2.75108	4.81393	10.0936	4.50791	5.78263	4.66642	4.37004	7.55872	3.36767		6.03459	4.23636	5.70684	6.41045	8.75369	1.72333	3.63389	7.32569		ENSG00000285943		0.807216	1.87536	0.712459	1.07173	0.762317	0.667648	1.45814	0.291752		1.13326	0.622827	1.05269	1.22043	1.66989	-0.674796	0.401516	1.41297		ENSG00000285943		-0.326041	1.25254	-0.340236	-0.148698	-0.907576	1.34244	1.05663
ENSG00000227008	RPS24P19	6.06097	8.76186	7.70583	6.36197	6.98364	5.98178	6.61932	5.31603	6.4425		9.41629	9.40721	9.60652	8.57694	6.86628	7.4191	15.0179	14.0012		ENSG00000227008	RPS24P19	0.531687	0.346401	0.0699229	0.20443	-0.0189742	0.127134	-0.189201	0.08807		0.63561	0.634217	0.664464	0.500913	0.179978	0.291694	1.30906	1.20793		ENSG00000227008	RPS24P19	-0.103923	-0.287816	-0.594542	-0.296484	-0.198953	-0.16456	-1.49827
ENSG00000130783	CCDC62	2.96601	3.5404	3.76247	1.96312	2.53546	2.38019	3.63099	3.1287	2.13774		3.44001	3.51992	2.59978	2.9678	2.86366	4.38136	4.30921	4.63816		ENSG00000130783	CCDC62	0.25539	0.343158	-0.595374	-0.226274	-0.317449	0.29184	0.077042	-0.472438		0.213889	0.247018	-0.190131	0.00087072	-0.0506624	0.562855	0.538902	0.64503		ENSG00000130783	CCDC62	0.0415011	0.0961399	-0.405243	-0.227145	-0.266786	-0.271015	-0.46186
ENSG00000278677	H2AC17	88.2495	56.7738	53.8685	80.6334	79.1776	67.4595	67.7999	80.2665	64.4542		76.1175	76.7217	93.4654	90.1321	76.0822	81.2012	159.923	139.492		ENSG00000278677	H2AC17	-0.636363	-0.712147	-0.130211	-0.156496	-0.387567	-0.380305	-0.136791	-0.453313		-0.213361	-0.201953	0.0828447	0.0304523	-0.214028	-0.120088	0.85772	0.660518		ENSG00000278677	H2AC17	-0.423003	-0.510194	-0.213056	-0.186948	-0.173539	-0.260218	-0.99451
ENSG00000168653	NDUFS5	17.882	17.4728	22.3216	23.303	19.4385	17.2563	14.9738	16.6403	15.9305		18.6285	28.9069	30.4682	30.2716	23.8855	21.1474	45.1503	34.4611		ENSG00000168653	NDUFS5	-0.0334013	0.31993	0.382004	0.12041	-0.0513829	-0.256068	-0.103831	-0.166715		0.059003	0.692905	0.768795	0.759453	0.417627	0.241967	1.33622	0.946459		ENSG00000168653	NDUFS5	-0.0924043	-0.372975	-0.386791	-0.639043	-0.46901	-0.498035	-1.44006
ENSG00000197903	H2BC12	291.185	253.966	222.926	273.492	266.312	256.841	251.502	269.484	225.78		285.929	330.498	375.923	367.829	306.054	313.442	617.214	487.44		ENSG00000197903	H2BC12	-0.197296	-0.385366	-0.0904368	-0.128815	-0.18106	-0.211363	-0.111736	-0.367016		-0.0262785	0.182709	0.368501	0.337101	0.0718504	0.106266	1.08384	0.743291		ENSG00000197903	H2BC12	-0.171018	-0.568075	-0.458938	-0.465915	-0.25291	-0.317629	-1.19557
ENSG00000164405	UQCRQ	42.8997	48.6996	50.7572	39.9168	39.3219	42.0291	42.8971	41.8637	42.579		45.0699	69.2458	66.2628	66.5677	57.6962	61.1345	118.664	91.8963		ENSG00000164405	UQCRQ	0.182944	0.242646	-0.103971	-0.125633	-0.0295788	-8.67238e-05	-0.0352661	-0.0108228		0.0711991	0.69076	0.627233	0.633857	0.427511	0.511021	1.46785	1.09904		ENSG00000164405	UQCRQ	0.111745	-0.448114	-0.731204	-0.75949	-0.45709	-0.511108	-1.50311
ENSG00000125995	ROMO1	14.7011	16.5049	14.1093	12.4331	15.7466	15.7218	16.2913	17.2771	14.5249		17.7539	22.5835	24.8248	25.0482	22.7466	25.9084	47.1119	31.3401		ENSG00000125995	ROMO1	0.166971	-0.0592792	-0.241737	0.0991132	0.0968393	0.148175	0.232937	-0.0173946		0.272216	0.619349	0.755858	0.768786	0.629727	0.817499	1.68017	1.09209		ENSG00000125995	ROMO1	-0.105245	-0.678628	-0.997595	-0.669672	-0.532887	-0.669324	-1.44723
ENSG00000258608	DNAJC19P9	2.27824	1.57917	1.95359	3.41728	2.75787	2.53678	2.05649	2.18732	1.55206		2.2156	2.39853	3.10706	2.28521	2.63587	2.5704	5.72418	3.33774		ENSG00000258608	DNAJC19P9	-0.528751	-0.22179	0.584932	0.275636	0.155078	-0.147735	-0.0587522	-0.553738		-0.0402224	0.0742299	0.447631	0.00440507	0.21036	0.174072	1.32915	0.550953		ENSG00000258608	DNAJC19P9	-0.488528	-0.29602	0.1373	0.271231	-0.0552822	-0.321807	-1.3879
ENSG00000124614	RPS10	583.573	611.19	532.426	614.857	525.018	567.455	594.775	548.852	530.949		675.67	775.441	735.073	824.277	792.843	816.393	1431.46	1140.94		ENSG00000124614	RPS10	0.0667091	-0.132332	0.0753372	-0.152545	-0.0404069	0.0274317	-0.0884957	-0.136338		0.211406	0.410103	0.332975	0.498215	0.442123	0.484351	1.29451	0.967243		ENSG00000124614	RPS10	-0.144697	-0.542435	-0.257638	-0.65076	-0.48253	-0.456919	-1.383
ENSG00000196683	TOMM7	37.9133	51.807	51.4084	47.4784	47.8624	47.3845	41.2262	40.2301	43.399		56.1188	84.1042	70.7649	70.4259	48.8449	53.1897	102.681	93.1533		ENSG00000196683	TOMM7	0.450443	0.439299	0.324567	0.336188	0.32171	0.120856	0.0855716	0.194957		0.565778	1.14947	0.900328	0.893401	0.365504	0.488441	1.4374	1.2969		ENSG00000196683	TOMM7	-0.115336	-0.710174	-0.575761	-0.557213	-0.0437942	-0.367585	-1.35183
ENSG00000223345	H2BP1	3.30989	4.50828	2.35155	2.98104	3.69199	3.91478	4.33791	4.37465	3.19196		4.37289	4.51671	5.19957	4.77816	3.48195	3.8848	8.13605	6.84887		ENSG00000223345	H2BP1	0.445793	-0.493176	-0.150971	0.157613	0.242146	0.390214	0.402382	-0.0523406		0.401803	0.448486	0.651607	0.529669	0.0731109	0.231057	1.29754	1.04908		ENSG00000223345	H2BP1	0.0439899	-0.941662	-0.802579	-0.372056	0.169035	0.159158	-0.895162
ENSG00000162851	TFB2M	8.33921	7.5138	5.39047	6.21655	6.094	8.29933	7.84036	6.20203	6.0618		7.78375	9.46951	7.03844	7.77563	8.10286	10.0771	12.2202	13.0042		ENSG00000162851	TFB2M	-0.150368	-0.629501	-0.423797	-0.452521	-0.00691602	-0.0889902	-0.42717	-0.460164		-0.0994464	0.183379	-0.244655	-0.100951	-0.0414805	0.273101	0.55128	0.640993		ENSG00000162851	TFB2M	-0.0509217	-0.81288	-0.179142	-0.35157	0.0345644	-0.362091	-0.97845
ENSG00000224094	RPS24P8	6.31889	5.9601	5.64371	5.45311	4.4037	5.38674	5.55895	4.12546	4.56831		7.66714	8.65962	7.32378	7.18207	5.82495	6.25074	11.6413	9.79649		ENSG00000224094	RPS24P8	-0.084334	-0.163027	-0.212591	-0.520956	-0.230259	-0.184859	-0.615116	-0.468009		0.279017	0.454633	0.212919	0.18473	-0.117426	-0.0156445	0.88151	0.632594		ENSG00000224094	RPS24P8	-0.363351	-0.61766	-0.425509	-0.705685	-0.112833	-0.169214	-1.49663
ENSG00000243004		3.13795	2.87817	3.36452	3.92624	3.95888	2.50546	2.37782	2.2427	2.54771		3.61492	6.63489	4.81911	3.94717	3.87245	2.95011	5.04885	5.46176		ENSG00000243004		-0.124672	0.100577	0.323326	0.335269	-0.324748	-0.400186	-0.484587	-0.300619		0.204142	1.08025	0.618945	0.330997	0.303424	-0.0890522	0.686133	0.799543		ENSG00000243004		-0.328814	-0.979672	-0.295619	0.00427221	-0.628172	-0.311134	-1.17072
ENSG00000181524	RPL24P4	25.9203	23.6876	28.0738	27.9563	26.9115	21.9854	21.0147	20.738	24.3058		35.4496	43.4538	38.109	38.1065	31.8582	32.1884	58.0457	52.0601		ENSG00000181524	RPL24P4	-0.129954	0.115142	0.109089	0.0541373	-0.237539	-0.302682	-0.321805	-0.092785		0.451684	0.745399	0.556049	0.555954	0.297581	0.312455	1.16311	1.00609		ENSG00000181524	RPL24P4	-0.581638	-0.630257	-0.44696	-0.501817	-0.53512	-0.615137	-1.48491
ENSG00000132329	RAMP1	1.76241	2.29235	2.0983	1.96312	1.82375	2.31755	2.24929	1.82738	1.37635		2.56543	3.55107	2.6949	1.86971	3.70974	3.32983	3.92331	2.94762		ENSG00000132329	RAMP1	0.379275	0.251672	0.155599	0.0493602	0.39505	0.351916	0.0522296	-0.356702		0.54165	1.0107	0.612681	0.0852669	1.07377	0.917899	1.15452	0.741998		ENSG00000132329	RAMP1	-0.162375	-0.75903	-0.457082	-0.0359067	-0.678719	-0.565983	-1.10229
ENSG00000279483		12.9817	11.2325	10.7809	13.3056	13.3445	10.9614	10.0897	9.71836	11.5379		15.0719	18.9702	15.5353	14.3048	13.7976	13.2025	23.0253	24.708		ENSG00000279483		-0.208796	-0.267993	0.0355582	0.0397742	-0.244045	-0.363599	-0.41769	-0.170091		0.215386	0.547258	0.259075	0.140024	0.0879462	0.0243351	0.826748	0.928501		ENSG00000279483		-0.424183	-0.815251	-0.223517	-0.100249	-0.331992	-0.387934	-1.24444
ENSG00000197582	GPX1P1	3.86871	3.61681	4.5222	5.3077	4.62611	3.91478	5.23762	4.84534	3.74836		4.02306	7.44478	7.64083	8.87372	5.01141	5.37446	7.23562	8.01925		ENSG00000197582	GPX1P1	-0.0971324	0.225174	0.456235	0.257947	0.0170795	0.43706	0.324745	-0.0455915		0.0564419	0.944378	0.981878	1.19769	0.373364	0.47427	0.903265	1.05162		ENSG00000197582	GPX1P1	-0.153574	-0.719203	-0.525644	-0.939741	-0.356284	-0.0372094	-0.578519
ENSG00000184005	ST6GALNAC3	8.51115	12.4041	11.1427	10.3246	10.3198	8.51856	8.41875	6.78347	7.20388		15.3634	14.7338	12.9672	10.506	8.85131	12.0633	14.7285	15.3883		ENSG00000184005	ST6GALNAC3	0.543395	0.388673	0.278654	0.277985	0.0012545	-0.0157484	-0.327331	-0.24058		0.852073	0.791704	0.607442	0.303788	0.0565367	0.503202	0.791184	0.854406		ENSG00000184005	ST6GALNAC3	-0.308678	-0.403031	-0.328789	-0.0258033	-0.0552822	-0.518951	-1.11852
ENSG00000108958		1.8054	2.26688	2.93039	1.89041	1.82375	2.34887	1.92796	2.13195	1.66919		2.56543	1.74438	2.56808	3.2349	2.44062	2.5704	4.30921	3.55448		ENSG00000108958		0.32839	0.698776	0.0663854	0.0145948	0.37965	0.0947584	0.239857	-0.113166		0.506885	-0.0495986	0.508374	0.841406	0.434932	0.509675	1.25511	0.977322		ENSG00000108958		-0.178495	0.748374	-0.441989	-0.826811	-0.0552822	-0.414917	-1.01525
ENSG00000219023		12.3369	12.2513	12.3366	10.9062	10.898	12.3394	10.3146	9.66299	10.513		15.8882	17.6307	14.711	14.6609	15.0017	14.8382	32.4156	22.3672		ENSG00000219023		-0.0100402	-3.60061e-05	-0.177825	-0.178909	0.00029317	-0.258292	-0.352436	-0.230805		0.364976	0.515115	0.253916	0.248999	0.282146	0.266339	1.39371	0.858408		ENSG00000219023		-0.375016	-0.515151	-0.431741	-0.427908	-0.281853	-0.524631	-1.74615
ENSG00000104147	OIP5	6.66277	7.20816	6.40344	6.50738	7.96224	4.66642	6.23373	7.8356	5.09543		5.77222	7.41363	8.56027	8.45823	8.68861	9.40531	12.188	10.8368		ENSG00000104147	OIP5	0.113507	-0.0572759	-0.0340455	0.257052	-0.513808	-0.0960263	0.233921	-0.386919		-0.206997	0.154057	0.361533	0.344233	0.383002	0.497353	0.871266	0.701747		ENSG00000104147	OIP5	0.320505	-0.211333	-0.395579	-0.0871811	-0.89681	-0.59338	-0.637345
ENSG00000233593	LINC02609	7.65144	10.1882	10.6	9.96102	10.5867	7.67297	7.22984	11.2135	5.76896		9.21222	9.9056	9.66993	11.4854	10.3808	9.81424	15.2752	12.2673		ENSG00000233593	LINC02609	0.413096	0.470266	0.380562	0.468445	0.00405279	-0.081767	0.551432	-0.40742		0.267818	0.372513	0.337774	0.585995	0.44011	0.359145	0.997387	0.681012		ENSG00000233593	LINC02609	0.145279	0.097753	0.0427879	-0.117551	-0.436057	-0.440912	-0.445955
ENSG00000224631	RPS27AP16	69.5078	65.3064	59.078	79.6154	70.904	70.0589	65.2293	65.9243	65.2156		75.9425	115.783	98.7284	98.7684	78.4578	93.1769	164.425	138.625		ENSG00000224631	RPS27AP16	-0.0899498	-0.234552	0.195874	0.0286921	0.0113939	-0.0916547	-0.0763646	-0.0919565		0.127734	0.736183	0.506291	0.506875	0.174742	0.422798	1.24219	0.995938		ENSG00000224631	RPS27AP16	-0.217684	-0.970735	-0.310417	-0.478183	-0.163349	-0.514452	-1.31855
ENSG00000137364	TPMT	10.7034	11.9457	14.254	11.597	11.4763	14.0306	12.7888	11.7949	10.1616		17.0251	17.0077	14.5207	15.5809	15.8803	12.4431	22.7681	21.587		ENSG00000137364	TPMT	0.158416	0.413293	0.115674	0.100586	0.390501	0.256808	0.140095	-0.0749485		0.669593	0.668119	0.440044	0.541711	0.569166	0.217269	1.08894	1.01209		ENSG00000137364	TPMT	-0.511177	-0.254826	-0.32437	-0.441125	-0.178665	0.0395394	-0.948845
ENSG00000092208	GEMIN2	19.5155	14.0088	11.8663	17.2318	14.5011	12.7152	16.3555	14.3145	13.3243		13.4394	17.6307	23.4615	15.6997	16.5962	18.4601	40.4551	28.2624		ENSG00000092208	GEMIN2	-0.478287	-0.717753	-0.179542	-0.42846	-0.618064	-0.254841	-0.447141	-0.550564		-0.538155	-0.146526	0.265675	-0.313886	-0.233765	-0.0802069	1.0517	0.534267		ENSG00000092208	GEMIN2	0.0598679	-0.571227	-0.445217	-0.114575	-0.3843	-0.174635	-1.49885
ENSG00000227615		63.0599	74.756	73.4406	62.9289	66.3223	65.4864	67.1894	66.4226	63.1072		79.7324	107.155	99.204	94.4057	81.7445	92.2714	146.256	133.77		ENSG00000227615		0.245465	0.219854	-0.00300004	0.0727716	0.0544725	0.0915094	0.0749518	0.00108062		0.338443	0.764904	0.653675	0.58215	0.374398	0.54916	1.2137	1.08496		ENSG00000227615		-0.0929773	-0.54505	-0.656675	-0.509379	-0.319926	-0.45765	-1.13875
ENSG00000152380	FAM151B	2.36421	1.91029	2.56861	2.61749	3.24717	1.53459	2.82767	1.71663	2.10845		1.63255	1.99358	2.12421	3.17554	3.02637	2.74565	3.53741	4.46477		ENSG00000152380	FAM151B	-0.307567	0.11963	0.146828	0.457825	-0.623502	0.258257	-0.461776	-0.165173		-0.534234	-0.245996	-0.154429	0.425646	0.35623	0.21579	0.581337	0.917228		ENSG00000152380	FAM151B	0.226667	0.365626	0.301257	0.0321788	-0.979731	0.0424671	-1.04311
ENSG00000232388	SMIM26	33.7007	30.9976	33.3558	30.8283	29.5804	31.6314	30.4617	26.9401	30.104		36.7906	45.0425	40.9625	38.4627	32.2813	38.8188	66.825	63.7205		ENSG00000232388	SMIM26	-0.120623	-0.0148439	-0.128526	-0.188139	-0.091422	-0.145781	-0.323026	-0.162824		0.126557	0.418506	0.281522	0.190679	-0.0620831	0.203976	0.987607	0.918978		ENSG00000232388	SMIM26	-0.24718	-0.43335	-0.410049	-0.378818	-0.0293389	-0.349758	-1.31063
ENSG00000171858	RPS21	302.361	325.793	325.309	313.954	335.259	359.345	314.354	341.859	331.613		374.407	497.087	498.588	499.866	490.467	499.27	958.896	701.793		ENSG00000171858	RPS21	0.107685	0.10554	0.054281	0.149005	0.249099	0.0561169	0.177131	0.133228		0.308336	0.717226	0.721576	0.725271	0.697884	0.723549	1.6651	1.21477		ENSG00000171858	RPS21	-0.20065	-0.611687	-0.667295	-0.576266	-0.448785	-0.667432	-1.48797
ENSG00000236534	H3P36	1.5045	1.75747	1.66417	1.3451	2.13513	1.81646	1.51023	1.41207	1.11279		1.74916	1.96243	1.49012	1.72132	2.1152	1.81096	2.76561	2.34075		ENSG00000236534	H3P36	0.224215	0.145522	-0.161567	0.50504	0.271846	0.00549109	-0.0914702	-0.435094		0.217378	0.383361	-0.0138523	0.194237	0.491515	0.267474	0.878319	0.637692		ENSG00000236534	H3P36	0.00683693	-0.237839	-0.147714	0.310803	-0.219669	-0.261983	-0.969789
ENSG00000029639	TFB1M	14.0563	15.7153	14.2178	15.0506	13.7004	14.4064	14.8131	13.5669	10.718		18.6868	15.606	18.4521	18.3707	15.5549	15.8313	25.4372	22.5406		ENSG00000029639	TFB1M	0.160953	0.0164817	0.0986032	-0.0370001	0.0354915	0.0756614	-0.0511214	-0.391185		0.410804	0.150884	0.39257	0.386188	0.14615	0.171563	0.855724	0.681308		ENSG00000029639	TFB1M	-0.249851	-0.134402	-0.293967	-0.423188	-0.110659	-0.0959017	-0.906845
ENSG00000134809	TIMM10	20.5471	17.9567	19.8977	16.9774	19.2606	16.4734	18.4441	15.1728	17.5412		19.9112	24.7952	22.3201	24.6327	24.3411	24.3896	36.6283	36.8018		ENSG00000134809	TIMM10	-0.194414	-0.046336	-0.275325	-0.0932834	-0.3188	-0.155775	-0.437447	-0.228193		-0.0453545	0.271122	0.119407	0.26164	0.244458	0.247326	0.834022	0.840841		ENSG00000134809	TIMM10	-0.149059	-0.317458	-0.394732	-0.354923	-0.563258	-0.403101	-1.27147
ENSG00000173221	GLRX	1.8054	3.71869	3.4007	2.36302	2.80235	1.84778	3.34179	2.0212	2.45986		4.25628	3.64451	2.85342	3.53168	2.70095	3.62192	3.859	5.15833		ENSG00000173221	GLRX	1.04248	0.913514	0.388313	0.634323	0.0334739	0.888308	0.162895	0.446262		1.23728	1.01341	0.660378	0.968039	0.581152	1.00444	1.09591	1.51459		ENSG00000173221	GLRX	-0.194797	-0.0998967	-0.272064	-0.333717	-0.547679	-0.116132	-0.933015
ENSG00000164587	RPS14	659.443	783.702	874.666	679.385	706.371	774.343	643.617	679.178	774.974		759.046	1035.85	1184.33	1050.04	1094.89	1072.53	2033.43	1622.75		ENSG00000164587	RPS14	0.249059	0.407486	0.0429828	0.0991786	0.231726	-0.0350449	0.0425422	0.2329		0.202941	0.651499	0.844751	0.671121	0.731473	0.701695	1.6246	1.29912		ENSG00000164587	RPS14	0.0461174	-0.244014	-0.801768	-0.571943	-0.499747	-0.73674	-1.58206
ENSG00000183298	RPSAP19	4.7714	5.65445	5.96931	4.28978	3.78095	5.63728	5.17336	5.03915	4.83187		5.27662	5.85614	9.03584	8.33952	8.59098	8.03249	13.6351	10.0999		ENSG00000183298	RPSAP19	0.244974	0.323149	-0.15351	-0.335665	0.240586	0.116686	0.0787662	0.018168		0.145201	0.295537	0.921244	0.805549	0.848409	0.751433	1.51484	1.08186		ENSG00000183298	RPSAP19	0.099773	0.0276125	-1.07475	-1.14121	-0.607823	-0.634747	-1.43608
ENSG00000100209	HSCB	13.6264	11.5636	13.9646	12.5058	11.8322	12.6526	12.6603	10.9643	11.5086		15.8007	17.2258	15.3134	15.9371	15.5874	18.2849	29.5856	24.0144		ENSG00000100209	HSCB	-0.236817	0.035361	-0.123811	-0.203696	-0.106979	-0.106102	-0.313595	-0.243692		0.213581	0.33816	0.168382	0.225978	0.193973	0.424241	1.11849	0.817491		ENSG00000100209	HSCB	-0.450397	-0.302799	-0.292193	-0.429675	-0.300953	-0.530343	-1.43208
ENSG00000141552	ANAPC11	21.6648	24.1206	27.4226	26.8657	21.6626	24.6161	26.3488	20.2397	22.783		27.7533	40.2454	38.648	32.6161	39.115	39.3154	50.1991	47.5086		ENSG00000141552	ANAPC11	0.154914	0.340017	0.310414	-0.000141762	0.184254	0.282385	-0.0981649	0.072608		0.357308	0.893474	0.835044	0.590235	0.852372	0.859744	1.21231	1.13284		ENSG00000141552	ANAPC11	-0.202394	-0.553457	-0.524631	-0.590376	-0.668118	-0.577358	-1.31048
ENSG00000231500	RPS18	857.993	958.099	970.392	812.441	890.881	923.074	803.027	810.694	893.398		972.502	1412.64	1337.11	1328.12	1261.38	1265.74	2158.08	1862.07		ENSG00000231500	RPS18	0.159208	0.177602	-0.0787029	0.0542668	0.105479	-0.0955178	-0.0818087	0.0583375		0.180735	0.719355	0.640084	0.630347	0.555962	0.560949	1.33071	1.11787		ENSG00000231500	RPS18	-0.0215265	-0.541753	-0.718787	-0.57608	-0.450482	-0.656466	-1.41252
ENSG00000185834	RPL12P4	62.888	72.3363	69.7866	74.9258	74.3291	55.7151	46.0461	39.1226	53.0334		82.5019	117.839	77.4229	74.4621	55.516	60.7256	88.7569	110.492		ENSG00000185834	RPL12P4	0.201935	0.150166	0.252678	0.241142	-0.174715	-0.449706	-0.684781	-0.245882		0.391643	0.905965	0.299975	0.243722	-0.179882	-0.0504791	0.497075	0.813089		ENSG00000185834	RPL12P4	-0.189708	-0.755798	-0.0472974	-0.00257953	0.00516669	-0.399227	-1.18186
ENSG00000230911	PPIHP1	3.39586	1.85935	1.4471	3.5627	2.35753	1.94173	2.28142	3.65477	2.81127		2.94441	3.27072	3.17047	2.10714	2.05012	2.42435	3.60173	5.85188		ENSG00000230911	PPIHP1	-0.868983	-1.23061	0.0691922	-0.5265	-0.806436	-0.573848	0.106001	-0.272557		-0.205799	-0.0541714	-0.0990827	-0.688495	-0.72807	-0.48618	0.084911	0.785122		ENSG00000230911	PPIHP1	-0.663184	-1.17644	0.168275	0.161995	-0.0783658	-0.0876679	0.0210898
ENSG00000232134	RPS15AP12	4.64245	4.81393	3.97954	4.68968	6.44986	4.69773	3.50246	3.62708	4.56831		6.44273	9.40721	7.48231	6.23238	6.1829	7.36068	10.4836	9.49306		ENSG00000232134	RPS15AP12	0.0523285	-0.222285	0.0146029	0.474382	0.0170795	-0.406518	-0.356077	-0.0232237		0.472786	1.01888	0.688597	0.424897	0.413399	0.664953	1.17518	1.03199		ENSG00000232134	RPS15AP12	-0.420457	-1.24117	-0.673995	0.0494848	-0.396319	-1.07147	-1.53125
ENSG00000244187	TMEM141	14.916	19.9434	19.138	19.813	18.1041	24.8354	23.2319	15.865	14.0856		20.436	23.6426	30.595	24.7514	23.853	26.4634	44.7644	29.2594		ENSG00000244187	TMEM141	0.41905	0.359575	0.409584	0.279453	0.735533	0.639245	0.0889869	-0.0826371		0.454249	0.664528	1.03644	0.730651	0.677308	0.827136	1.58549	0.972039		ENSG00000244187	TMEM141	-0.0351991	-0.304953	-0.626851	-0.451197	0.0582255	-0.187891	-1.4965
ENSG00000178715		18.7847	20.2236	15.0499	20.9763	17.2589	19.981	19.5045	17.4155	17.8633		24.838	26.3838	23.3664	25.8495	24.8943	24.7401	42.6741	37.1053		ENSG00000178715		0.106479	-0.319807	0.159201	-0.122216	0.0890714	0.0542485	-0.109186	-0.0725624		0.402991	0.490093	0.314873	0.460578	0.406257	0.39729	1.1838	0.982065		ENSG00000178715		-0.296511	-0.809899	-0.155672	-0.582795	-0.317186	-0.343041	-1.29299
ENSG00000182004	SNRPE	16.7644	25.1903	26.88	19.3404	18.5489	20.5134	18.8619	16.5849	16.0477		23.7594	30.371	29.9609	25.0482	24.6991	24.3896	36.1459	33.2907		ENSG00000182004	SNRPE	0.58747	0.681131	0.206215	0.145933	0.291169	0.170072	-0.0155306	-0.0630366		0.503096	0.857292	0.837682	0.579308	0.559056	0.540863	1.10843	0.98972		ENSG00000182004	SNRPE	0.0843735	-0.176161	-0.631467	-0.433374	-0.267887	-0.370791	-1.12396
ENSG00000229117	RPL41	410.556	495.784	527.18	417.345	432.274	482.457	418.431	453.717	457.944		456.442	663.894	743.919	692.566	720.015	700.024	1140.72	948.179		ENSG00000229117	RPL41	0.272132	0.360718	0.0236621	0.0743678	0.232823	0.0274126	0.144216	0.157594		0.152855	0.693374	0.857567	0.754373	0.810449	0.769826	1.47429	1.20758		ENSG00000229117	RPL41	0.119278	-0.332656	-0.833905	-0.680005	-0.577626	-0.742414	-1.33008
ENSG00000121350	PYROXD1	15.7327	11.3598	9.18911	12.6512	11.6097	9.58338	10.2182	8.22323	10.4544		10.7865	18.316	14.4256	11.7525	15.262	23.0167	18.2338	21.6303		ENSG00000121350	PYROXD1	-0.469826	-0.775772	-0.314493	-0.438434	-0.715164	-0.622632	-0.935993	-0.589658		-0.544548	0.219336	-0.125135	-0.420804	-0.0438253	0.548913	0.212842	0.459284		ENSG00000121350	PYROXD1	0.0747215	-0.995109	-0.189358	-0.0176294	-0.671338	-1.17154	-1.14884
ENSG00000116711	PLA2G4A	2.83705	2.59799	2.64097	2.83562	2.75787	2.53678	2.69914	2.0212	1.11279		1.89492	2.77232	1.07796	1.98843	1.59454	3.2422	3.44094	2.29741		ENSG00000116711	PLA2G4A	-0.126995	-0.103327	-0.000728794	-0.0408376	-0.161396	-0.0718914	-0.489182	-1.3502		-0.582256	-0.0332968	-1.39609	-0.512766	-0.831254	0.192583	0.27841	-0.304386		ENSG00000116711	PLA2G4A	0.455261	-0.0700297	1.39536	0.471928	0.669858	-0.264474	-0.767592
ENSG00000198522	GPN1	40.1916	44.2168	40.6275	44.5338	43.0584	42.3422	45.2749	38.6796	46.4738		48.5974	59.309	54.2784	53.6875	42.8573	64.0846	93.452	95.8842		ENSG00000198522	GPN1	0.137702	0.0155626	0.148007	0.0994009	0.0752052	0.171819	-0.0553188	0.209525		0.273986	0.561359	0.433486	0.417693	0.0926475	0.673086	1.21733	1.2544		ENSG00000198522	GPN1	-0.136284	-0.545796	-0.28548	-0.318292	-0.0174424	-0.501268	-1.27265
ENSG00000198551	ZNF627	25.8344	17.1162	27.0247	13.0148	15.8355	15.5652	22.8463	20.4889	19.5325		21.8645	31.835	17.0254	11.9009	20.306	40.9219	34.12	40.2696		ENSG00000198551	ZNF627	-0.59393	0.0649862	-0.989142	-0.706128	-0.730971	-0.17733	-0.334452	-0.403417		-0.240704	0.301322	-0.601601	-1.11822	-0.347389	0.663581	0.401325	0.640401		ENSG00000198551	ZNF627	-0.353226	-0.236336	-0.387541	0.412096	-0.383582	-0.840911	-0.735777
ENSG00000247134		4.25558	6.44404	4.81162	5.27134	4.93748	5.01092	3.79165	3.98702	3.95335		7.22985	6.47914	4.7557	6.08399	5.75986	5.34526	9.93692	8.14929		ENSG00000247134		0.598611	0.177169	0.308816	0.214419	0.23572	-0.166528	-0.0940441	-0.106279		0.76461	0.606447	0.160304	0.515662	0.436679	0.328904	1.22344	0.93732		ENSG00000247134		-0.166	-0.429278	0.148512	-0.301243	-0.20096	-0.495432	-1.31749
ENSG00000125356	NDUFA1	19.4725	17.2945	18.7038	16.6865	22.3743	17.7888	17.7694	18.966	18.5954		18.2204	28.6577	32.2754	28.8173	26.7166	26.8723	54.2511	38.319		ENSG00000125356	NDUFA1	-0.171126	-0.0581038	-0.222754	0.200408	-0.130472	-0.132046	-0.0380196	-0.0664928		-0.0958843	0.557487	0.728996	0.565499	0.456302	0.464684	1.47821	0.976623		ENSG00000125356	NDUFA1	-0.0752416	-0.61559	-0.95175	-0.365092	-0.586773	-0.59673	-1.51623
ENSG00000232346		45.9516	57.3851	52.5661	51.1502	48.3962	36.1099	35.0567	27.1062	38.0107		58.451	73.2018	51.6152	53.0049	41.3929	45.7122	62.5801	78.2852		ENSG00000232346		0.320559	0.194016	0.154624	0.0747769	-0.347721	-0.390425	-0.761494	-0.27371		0.347111	0.671763	0.167681	0.206009	-0.150733	-0.00753832	0.445587	0.768623		ENSG00000232346		-0.0265519	-0.477747	-0.0130571	-0.131232	-0.196988	-0.382887	-1.20708
ENSG00000156831	NSMCE2	35.0333	37.2379	39.2527	33.4821	32.961	31.2556	29.9155	28.546	29.8112		37.6069	48.5935	39.504	41.1634	37.2927	47.0266	60.4576	61.2931		ENSG00000156831	NSMCE2	0.088045	0.164066	-0.0653358	-0.0879663	-0.164612	-0.227834	-0.29544	-0.232873		0.10227	0.472038	0.173274	0.232635	0.0901655	0.42475	0.787198	0.806998		ENSG00000156831	NSMCE2	-0.0142247	-0.307972	-0.23861	-0.320601	-0.254778	-0.652583	-1.08264
ENSG00000178429	RPS3AP5	3.09497	4.58469	4.12425	3.19916	2.00168	2.84996	2.98834	2.9072	3.8655		4.31459	4.17406	5.73855	4.09556	5.01141	5.31605	10.8373	7.93255		ENSG00000178429	RPS3AP5	0.566902	0.414208	0.0477697	-0.628712	-0.118982	-0.0505809	-0.090292	0.320731		0.479299	0.431528	0.890763	0.404138	0.695292	0.780431	1.80802	1.35786		ENSG00000178429	RPS3AP5	0.0876028	-0.01732	-0.842993	-1.03285	-0.814274	-0.831011	-1.89831
ENSG00000115947	ORC4	42.2549	37.0596	37.2991	33.3367	35.4965	35.4209	35.6351	38.292	33.0324		39.735	51.2413	43.2452	42.3208	43.02	49.8306	69.076	67.6218		ENSG00000115947	ORC4	-0.189271	-0.179976	-0.342007	-0.251442	-0.254516	-0.245819	-0.142075	-0.355235		-0.0887072	0.278188	0.0334222	0.00224965	0.0258893	0.237915	0.709068	0.67837		ENSG00000115947	ORC4	-0.100563	-0.458164	-0.375429	-0.253692	-0.280405	-0.483734	-0.851142
ENSG00000152128	TMEM163	3.22392	2.77629	4.41367	3.0901	1.37894	2.50546	2.85981	2.76876	1.99132		3.03187	2.92807	2.98024	2.19617	3.15653	2.59961	2.12245	4.07465		ENSG00000152128	TMEM163	-0.215661	0.453162	-0.0611646	-1.22526	-0.363742	-0.1729	-0.219575	-0.695094		-0.0886084	-0.138866	-0.113388	-0.553826	-0.0304754	-0.310524	-0.603088	0.337858		ENSG00000152128	TMEM163	-0.127052	0.592028	0.0522234	-0.671436	-0.333267	0.137624	0.383513
ENSG00000231789	PIK3CD-AS2	1.71943	2.39423	1.95359	3.34458	5.29333	3.6016	3.37393	3.54402	3.16268		4.22713	5.98074	6.53117	3.7691	4.16532	3.03774	6.7854	6.45875		ENSG00000231789	PIK3CD-AS2	0.477634	0.184202	0.959897	1.62225	1.06671	0.972503	1.04346	0.879221		1.29775	1.7984	1.92541	1.1323	1.2765	0.821073	1.98051	1.90933		ENSG00000231789	PIK3CD-AS2	-0.820117	-1.6142	-0.965517	0.489954	-0.209792	0.15143	-0.937049
ENSG00000178082	TWF1P1	3.30989	4.53375	3.14745	4.21707	2.98028	3.35105	3.11687	3.59939	3.10411		4.08137	5.85614	3.89968	3.59104	3.93753	4.23531	7.26778	6.3287		ENSG00000178082	TWF1P1	0.453921	-0.0726001	0.349458	-0.151337	0.0178287	-0.0866884	0.120969	-0.0926045		0.302267	0.823166	0.23657	0.117616	0.250507	0.355683	1.13473	0.935125		ENSG00000178082	TWF1P1	0.151653	-0.895766	0.112888	-0.268953	-0.232678	-0.442372	-1.01376
ENSG00000198736	MSRB1	15.002	12.2768	10.3468	11.6333	14.8569	14.2185	15.1987	15.5605	9.54661		17.2	16.8831	18.5789	13.7409	15.62	17.8175	17.3655	19.4629		ENSG00000198736	MSRB1	-0.28922	-0.535969	-0.366892	-0.0140187	-0.0773865	0.0187984	0.0527306	-0.652093		0.197258	0.17043	0.308515	-0.126676	0.0582378	0.248143	0.211069	0.375576		ENSG00000198736	MSRB1	-0.486479	-0.706399	-0.675407	0.112657	-0.135624	-0.229345	-0.158339
ENSG00000008988	RPS20	423.881	476.961	430.875	429.378	424.668	411.678	393.4	373.922	418.059		549.089	653.926	588.09	562.071	536.416	550.999	952.497	852.251		ENSG00000008988	RPS20	0.170211	0.0236105	0.0185884	0.0026737	-0.0421434	-0.107663	-0.180925	-0.0199524		0.373381	0.625466	0.472377	0.407093	0.339691	0.378391	1.16805	1.00762		ENSG00000008988	RPS20	-0.20317	-0.601856	-0.453789	-0.40442	-0.381834	-0.486054	-1.34898
ENSG00000111231	GPN3	18.9996	22.4905	24.5284	19.8493	21.3957	20.7014	24.3244	21.3472	20.1182		24.9255	32.9252	28.6927	25.345	26.4238	31.2245	52.1608	40.9198		ENSG00000111231	GPN3	0.243341	0.368482	0.0631177	0.171351	0.123752	0.356432	0.168072	0.0825254		0.391649	0.793221	0.594713	0.415729	0.475864	0.716704	1.45699	1.10683		ENSG00000111231	GPN3	-0.148308	-0.424739	-0.531596	-0.244378	-0.352112	-0.360272	-1.28892
ENSG00000146386	ABRACL	8.55414	7.97227	7.38023	8.07061	9.20773	7.45374	7.13345	7.53104	9.01949		10.9905	10.4351	12.6502	12.4944	10.1204	12.8812	25.7588	18.3359		ENSG00000146386	ABRACL	-0.101632	-0.212956	-0.0839456	0.106223	-0.198659	-0.262023	-0.183774	0.0764235		0.361567	0.286757	0.564462	0.546591	0.242577	0.590571	1.59037	1.09998		ENSG00000146386	ABRACL	-0.463199	-0.499713	-0.648408	-0.440368	-0.441235	-0.852595	-1.77414
ENSG00000202512	RN7SKP230	9.54281	10.0099	10.2744	5.3804	5.96056	5.98178	5.75174	4.01471	9.10735		9.67867	7.75628	10.1772	8.57694	10.153	10.1355	18.8126	18.5093		ENSG00000202512	RN7SKP230	0.0689433	0.106574	-0.826699	-0.678966	-0.673839	-0.730415	-1.24912	-0.0673835		0.0203941	-0.29905	0.0928555	-0.153951	0.0894168	0.0869369	0.979214	0.955764		ENSG00000202512	RN7SKP230	0.0485491	0.405624	-0.919555	-0.525015	-0.763256	-0.817352	-2.22833
ENSG00000143494	VASH2	3.61079	3.46399	3.25599	4.76239	4.80403	3.69555	4.01658	3.54402	2.28416		5.50984	3.86256	5.45321	3.2349	3.83991	2.74565	2.54051	4.63816		ENSG00000143494	VASH2	-0.059881	-0.149221	0.399369	0.41193	0.0334739	0.153652	-0.0269299	-0.660654		0.609696	0.0972427	0.594789	-0.158594	0.0887561	-0.395168	-0.5072	0.361237		ENSG00000143494	VASH2	-0.669577	-0.246464	-0.19542	0.570524	-0.0552822	0.54882	0.48027
ENSG00000185420	SMYD3	7.35054	9.27127	8.82734	7.05269	8.76291	8.98833	8.03316	8.36167	6.50106		10.1451	9.37606	11.9527	10.1499	8.65606	10.486	14.3748	13.1776		ENSG00000185420	SMYD3	0.334916	0.264128	-0.0596766	0.25356	0.290203	0.128117	0.18594	-0.177175		0.464862	0.351131	0.70141	0.465539	0.23586	0.512548	0.967615	0.842162		ENSG00000185420	SMYD3	-0.129946	-0.0870032	-0.761087	-0.211979	0.0543423	-0.384431	-0.781676
ENSG00000234129	HCCS-DT	3.22392	3.9734	2.93039	2.83562	2.71339	2.25491	3.40606	2.49189	2.22559		3.06102	3.23957	2.34615	3.41297	2.73349	3.65113	4.8559	4.50812		ENSG00000234129	HCCS-DT	0.301557	-0.137726	-0.185153	-0.248721	-0.515745	0.079287	-0.371578	-0.53463		-0.0748026	0.00698488	-0.458523	0.0822103	-0.238071	0.179526	0.590923	0.483708		ENSG00000234129	HCCS-DT	0.37636	-0.144711	0.27337	-0.330932	-0.277675	-0.100239	-0.962501
ENSG00000137100	DCTN3	43.4155	42.4593	40.9169	39.9531	41.7239	45.8186	45.8854	45.74	39.7092		48.335	57.9384	49.7764	50.3932	57.6637	60.6088	98.6295	80.3659		ENSG00000137100	DCTN3	-0.0321276	-0.0855134	-0.119901	-0.0573353	0.0777228	0.0798259	0.0752459	-0.128736		0.154859	0.416311	0.197251	0.21502	0.409454	0.481317	1.18381	0.888373		ENSG00000137100	DCTN3	-0.186987	-0.501825	-0.317152	-0.272355	-0.331731	-0.401491	-1.10856
ENSG00000108590	MED31	4.72842	5.17051	4.70309	6.21655	6.85019	6.07574	6.49079	6.86653	4.94901		8.9207	6.38569	6.21412	7.12272	6.15036	6.36757	12.2845	10.0132		ENSG00000108590	MED31	0.12895	-0.00774891	0.394756	0.534787	0.361701	0.457037	0.538224	0.0657813		0.915799	0.433484	0.394192	0.59107	0.379313	0.429385	1.37741	1.08248		ENSG00000108590	MED31	-0.786849	-0.441233	0.000563937	-0.0562828	-0.0176118	0.0276515	-0.839182
ENSG00000197223	C1D	10.4455	12.4806	12.5175	10.3609	12.0101	13.3416	11.6641	11.8503	10.308		11.0488	14.9207	15.2817	14.5422	16.3684	19.3656	28.6852	20.85		ENSG00000197223	C1D	0.256799	0.261059	-0.0117313	0.201363	0.353045	0.159198	0.182042	-0.0191193		0.0810121	0.514433	0.548919	0.477364	0.648033	0.890613	1.45742	0.997168		ENSG00000197223	C1D	0.175787	-0.253374	-0.56065	-0.276001	-0.294987	-0.731415	-1.27538
ENSG00000075213	SEMA3A	3.65378	2.44517	2.35155	3.52635	2.71339	2.03568	2.31355	1.46744	1.52277		2.09899	3.02152	2.53638	3.17554	2.5057	1.86938	3.34446	3.07766		ENSG00000075213	SEMA3A	-0.579455	-0.63578	-0.051215	-0.429293	-0.843875	-0.659281	-1.31608	-1.26269		-0.799695	-0.274114	-0.526621	-0.202385	-0.544174	-0.96683	-0.127614	-0.247556		ENSG00000075213	SEMA3A	0.220241	-0.361666	0.475406	-0.226908	-0.299701	0.307549	-1.18847
ENSG00000240087	RPSAP12	27.038	33.1117	27.0247	28.1744	26.3332	30.3787	28.3731	25.971	26.9121		33.4089	34.327	43.1501	37.1865	38.334	35.5182	66.825	54.3575		ENSG00000240087	RPSAP12	0.292353	-0.000708782	0.0593994	-0.0381026	0.168073	0.0695387	-0.0580846	-0.00673353		0.305246	0.344356	0.674377	0.459793	0.503638	0.393572	1.3054	1.00749		ENSG00000240087	RPSAP12	-0.0128924	-0.345065	-0.614978	-0.497896	-0.335565	-0.324034	-1.36349
ENSG00000234571	H2BP2	5.11529	4.76299	6.33108	5.3804	3.73647	3.19446	3.98445	1.66126	4.18762		6.99663	8.59732	6.56287	6.08399	5.82495	6.48441	6.94619	8.45272		ENSG00000234571	H2BP2	-0.10295	0.307636	0.0728987	-0.45314	-0.679244	-0.360436	-1.62254	-0.288685		0.451843	0.749071	0.359511	0.250201	0.187428	0.342159	0.441407	0.7246		ENSG00000234571	H2BP2	-0.554793	-0.441434	-0.286612	-0.703341	-0.866673	-0.702595	-2.06395
ENSG00000087842	PIR	4.12662	3.64228	3.11128	3.59905	5.33781	4.47851	5.71961	4.15315	4.83187		7.55053	6.38569	8.40174	8.10209	7.32186	5.54972	11.1911	9.75314		ENSG00000087842	PIR	-0.180118	-0.407455	-0.197343	0.371288	0.118057	0.470956	0.00924366	0.227621		0.871616	0.629881	1.02573	0.973334	0.827249	0.427454	1.43932	1.24091		ENSG00000087842	PIR	-1.05173	-1.03734	-1.22307	-0.602045	-0.709192	0.0435022	-1.43007
ENSG00000230897	RPS18P12	31.8953	40.7019	45.1858	34.1001	42.0353	42.4362	28.4695	32.6714	38.3914		37.0238	54.2005	55.9588	52.2629	52.5221	51.6124	97.0216	77.3316		ENSG00000230897	RPS18P12	0.35175	0.502525	0.0964318	0.398255	0.41195	-0.163927	0.0346832	0.267438		0.215108	0.76496	0.811019	0.712443	0.71958	0.694372	1.60496	1.27771		ENSG00000230897	RPS18P12	0.136642	-0.262435	-0.714587	-0.314187	-0.30763	-0.858299	-1.57028
ENSG00000117543	DPH5	64.2635	68.1336	60.9231	74.7076	68.0126	59.1915	65.2614	66.5334	59.1831		86.2043	84.9141	87.7903	92.2986	73.4138	85.2028	137.187	119.162		ENSG00000117543	DPH5	0.084367	-0.0770104	0.217256	0.0818031	-0.118611	0.02223	0.0500786	-0.118815		0.423759	0.402004	0.450061	0.522308	0.192052	0.406901	1.09408	0.890849		ENSG00000117543	DPH5	-0.339392	-0.479014	-0.232805	-0.440505	-0.310663	-0.384671	-1.044
ENSG00000279392		3.09497	3.94793	3.69012	3.12645	2.35753	3.03787	3.11687	2.51957	2.69413		3.55662	4.01831	3.13876	2.4336	2.63587	3.41746	2.89425	5.41841		ENSG00000279392		0.351173	0.253743	0.0146029	-0.392644	-0.0268639	0.0101731	-0.296743	-0.200101		0.200583	0.376666	0.0202735	-0.346834	-0.231645	0.143001	-0.096735	0.807947		ENSG00000279392		0.15059	-0.122923	-0.0056706	-0.0458103	0.204781	-0.132828	-0.200008
ENSG00000250317	SMIM20	8.12428	10.1118	9.87649	8.50686	9.78599	8.45592	9.70406	9.30305	9.63446		9.21222	11.6811	13.3477	11.6041	12.0078	12.6475	22.8646	19.3762		ENSG00000250317	SMIM20	0.315726	0.281758	0.0663854	0.268477	0.0577215	0.256348	0.195462	0.245963		0.181309	0.523868	0.716276	0.514321	0.563665	0.638542	1.4928	1.25398		ENSG00000250317	SMIM20	0.134418	-0.242111	-0.64989	-0.245844	-0.505944	-0.382194	-1.29734
ENSG00000106153	CHCHD2	141.509	161.33	163.812	140.181	142.475	165.486	147.135	156.048	144.429		164.129	192.381	235.249	222.674	232.933	225.465	385.578	290.383		ENSG00000106153	CHCHD2	0.189126	0.211153	-0.0135962	0.00981966	0.225814	0.0562535	0.141095	0.0294701		0.213941	0.443072	0.733297	0.654042	0.719023	0.67201	1.44613	1.03707		ENSG00000106153	CHCHD2	-0.024815	-0.23192	-0.746893	-0.644223	-0.493208	-0.615757	-1.30504
ENSG00000152147	GEMIN6	13.0246	18.9755	18.3059	17.0864	16.1469	12.3707	11.375	14.3145	12.3579		18.6285	21.7736	20.5763	21.2791	18.4185	19.8329	27.3024	24.838		ENSG00000152147	GEMIN6	0.542896	0.491063	0.391606	0.310012	-0.0743169	-0.195383	0.136234	-0.0758132		0.516269	0.741339	0.659743	0.708194	0.499915	0.606655	1.06778	0.931305		ENSG00000152147	GEMIN6	0.0266276	-0.250276	-0.268136	-0.398182	-0.574232	-0.802038	-0.93155
ENSG00000177868	SVBP	8.0813	10.6467	11.2512	8.43415	10.5867	8.67515	10.411	7.44797	9.60517		11.0488	13.9551	11.5088	10.0905	11.9753	12.8812	19.4236	19.2895		ENSG00000177868	SVBP	0.397744	0.477425	0.0616553	0.389589	0.102302	0.365446	-0.117739	0.249225		0.451236	0.78813	0.510079	0.320341	0.567404	0.672607	1.26515	1.25516		ENSG00000177868	SVBP	-0.0534918	-0.310705	-0.448423	0.069248	-0.465102	-0.30716	-1.38289
ENSG00000173660	UQCRH	61.1256	76.2587	74.5982	70.5996	72.1495	81.0829	71.8486	82.8968	73.913		70.87	103.261	122.887	114.142	112.854	102.991	195.104	148.291		ENSG00000173660	UQCRH	0.319126	0.287366	0.207885	0.239213	0.407622	0.233184	0.43954	0.274052		0.213399	0.756451	1.00749	0.900976	0.884613	0.752672	1.6744	1.27858		ENSG00000173660	UQCRH	0.105727	-0.469085	-0.799604	-0.661764	-0.476991	-0.519488	-1.23486
ENSG00000143947	RPS27A	520.771	583.173	562.815	537.313	535.338	503.879	438.386	426.833	525.385		621.446	821.48	741.541	765.603	655.225	665.061	1158.89	1053.47		ENSG00000143947	RPS27A	0.163275	0.112012	0.045115	0.0398019	-0.0475715	-0.248448	-0.286978	0.0127275		0.254981	0.657576	0.509878	0.555948	0.331342	0.352837	1.15402	1.01643		ENSG00000143947	RPS27A	-0.0917058	-0.545564	-0.464763	-0.516146	-0.378913	-0.601286	-1.441
ENSG00000272604		2.02032	1.96123	1.91741	2.65385	1.86823	2.38019	1.4781	1.41207	1.40564		1.89492	1.58863	1.77546	1.84004	1.33421	1.2852	1.64007	2.81757		ENSG00000272604		-0.0428287	-0.0754254	0.393499	-0.112911	0.236487	-0.450842	-0.516776	-0.523365		-0.0924505	-0.3468	-0.186392	-0.134854	-0.598606	-0.652596	-0.300827	0.479866		ENSG00000272604		0.0496218	0.271374	0.579891	0.0219423	0.835093	0.201755	-0.215949
ENSG00000260912		3.56781	1.19711	2.46008	3.30822	3.06924	2.4115	2.69914	4.07008	3.3091		2.09899	2.61657	3.10706	2.73038	2.5057	2.95011	4.37353	6.63214		ENSG00000260912		-1.57548	-0.536334	-0.108982	-0.217155	-0.565105	-0.402537	0.19002	-0.108599		-0.765344	-0.447358	-0.199488	-0.385938	-0.509822	-0.274267	0.29376	0.894436		ENSG00000260912		-0.810133	-0.0889754	0.0905061	0.168784	-0.0552822	-0.12827	-0.10374
ENSG00000154146	NRGN	12.6808	7.59021	9.62325	9.63383	9.83047	8.54988	9.06141	11.6011	6.32536		8.07527	7.56938	10.2406	10.4763	8.72115	9.43452	8.36116	12.6574		ENSG00000154146	NRGN	-0.740429	-0.398046	-0.396459	-0.367308	-0.568666	-0.484835	-0.128377	-1.00342		-0.651058	-0.744395	-0.308339	-0.275508	-0.540051	-0.42662	-0.600866	-0.00265922		ENSG00000154146	NRGN	-0.0893706	0.346349	-0.0881205	-0.0918006	-0.0286142	-0.0582146	0.472489
ENSG00000128590	DNAJB9	19.4725	21.0386	18.4868	22.6486	19.3941	19.2294	23.2962	17.1386	19.8253		22.7099	26.1034	28.5342	30.2419	27.1397	29.1798	41.9023	39.6628		ENSG00000128590	DNAJB9	0.111604	-0.0749448	0.217984	-0.00582272	-0.0181241	0.258655	-0.184184	0.0259064		0.221883	0.422803	0.551256	0.63511	0.478967	0.583535	1.10559	1.02635		ENSG00000128590	DNAJB9	-0.110278	-0.497748	-0.333272	-0.640933	-0.497091	-0.324879	-1.28978
ENSG00000215414	PSMA6P1	6.96367	9.42409	5.1734	7.23446	5.29333	5.13619	5.20549	4.31927	6.6182		7.95866	9.87445	7.22867	8.39887	5.43445	5.72497	12.1558	13.2209		ENSG00000215414	PSMA6P1	0.436505	-0.428736	0.0550377	-0.395672	-0.43915	-0.419815	-0.68906	-0.0734094		0.192678	0.503853	0.0538819	0.270347	-0.357715	-0.282579	0.803729	0.924903		ENSG00000215414	PSMA6P1	0.243827	-0.932589	0.00115587	-0.666019	-0.0814345	-0.137235	-1.49279
ENSG00000214389	RPS3AP26	30.3908	33.8503	31.2936	25.5569	31.3152	32.9468	25.674	26.6909	32.3003		35.2164	43.9211	39.8211	40.7479	46.2416	43.3462	83.3865	64.4141		ENSG00000214389	RPS3AP26	0.155533	0.0422329	-0.249922	0.0432254	0.116501	-0.243329	-0.18729	0.0879123		0.212609	0.531277	0.389896	0.423088	0.605555	0.51227	1.45618	1.08374		ENSG00000214389	RPS3AP26	-0.0570763	-0.489044	-0.639819	-0.379863	-0.489054	-0.755599	-1.64347
ENSG00000198856	OSTC	77.2882	88.0516	79.9164	94.2298	84.7823	91.0421	81.1671	75.9195	80.5898		107.427	121.172	122.792	118.504	103.157	113.798	202.951	160.688		ENSG00000198856	OSTC	0.188101	0.0482434	0.285936	0.133515	0.236286	0.0706469	-0.025777	0.0603491		0.475042	0.648741	0.6679	0.616619	0.41652	0.558162	1.39281	1.05595		ENSG00000198856	OSTC	-0.286941	-0.600498	-0.381965	-0.483104	-0.180234	-0.487515	-1.41859
ENSG00000250182	EEF1A1P13	24.8887	24.6555	20.8021	15.5232	14.7235	19.8558	20.3721	17.3878	19.3275		25.6834	26.1034	31.9266	27.5115	27.4	24.5064	47.337	38.5357		ENSG00000250182	EEF1A1P13	-0.0135827	-0.258758	-0.681064	-0.757372	-0.325932	-0.288895	-0.517411	-0.364836		0.0453492	0.0687507	0.35927	0.144545	0.138687	-0.0223317	0.927479	0.630707		ENSG00000250182	EEF1A1P13	-0.0589319	-0.327509	-1.04033	-0.901917	-0.46462	-0.266564	-1.44489
ENSG00000188243	COMMD6	40.4925	41.9245	36.5756	41.0801	44.6597	38.3648	33.5786	35.5786	40.0313		52.7662	53.4529	44.0061	46.5648	44.3867	47.1726	73.2245	79.8024		ENSG00000188243	COMMD6	0.050139	-0.146773	0.0207869	0.141321	-0.0778689	-0.270111	-0.186643	-0.0165241		0.381961	0.400614	0.12005	0.201585	0.132475	0.220296	0.854672	0.978778		ENSG00000188243	COMMD6	-0.331822	-0.547387	-0.0992635	-0.0602649	-0.210344	-0.490407	-1.04132
ENSG00000228929	RPS13P2	55.3225	64.1602	57.5948	67.146	61.029	67.9606	58.4814	64.0969	63.8686		79.9948	96.7821	90.2315	92.714	81.8421	83.9176	162.335	127.224		ENSG00000228929	RPS13P2	0.213813	0.0580713	0.279435	0.141629	0.296831	0.0801117	0.212388	0.207239		0.532039	0.806874	0.705765	0.744921	0.564977	0.601107	1.55304	1.20144		ENSG00000228929	RPS13P2	-0.318226	-0.748803	-0.426331	-0.603293	-0.268146	-0.520995	-1.34065
ENSG00000143942	CHAC2	6.31889	5.9601	7.81437	9.56112	7.29501	5.48069	6.36226	7.28185	5.94467		6.50103	8.59732	6.68969	10.1796	6.5734	8.58746	15.0501	11.8338		ENSG00000143942	CHAC2	-0.084334	0.306458	0.59751	0.20724	-0.205313	0.00986953	0.204634	-0.0880748		0.0409981	0.444216	0.0822687	0.687931	0.0569696	0.442561	1.25203	0.905172		ENSG00000143942	CHAC2	-0.125332	-0.137758	0.515241	-0.480692	-0.262283	-0.432691	-1.0474
ENSG00000198918	RPL39	543.295	515.294	528.519	472.167	488.143	562.381	529.739	554.196	550.921		552.967	715.104	782.282	743.76	742.371	744.626	1372.39	1095.6		ENSG00000198918	RPL39	-0.0763411	-0.0397819	-0.20244	-0.154433	0.0498123	-0.0364557	0.0286588	0.0201092		0.0254558	0.396416	0.525951	0.453101	0.450404	0.45478	1.33688	1.01192		ENSG00000198918	RPL39	-0.101797	-0.436198	-0.728391	-0.607533	-0.400592	-0.491235	-1.30822
ENSG00000228205		18.1829	26.2346	24.6731	21.7761	21.5292	25.9002	24.1959	28.5736	24.745		26.0041	37.8469	39.6943	40.5401	40.4492	37.2415	64.0272	49.1992		ENSG00000228205		0.528888	0.440357	0.260161	0.24371	0.510378	0.412177	0.652101	0.444555		0.516157	1.05759	1.12635	1.15677	1.15353	1.03433	1.8161	1.43605		ENSG00000228205		0.0127318	-0.617234	-0.866185	-0.913057	-0.643149	-0.622151	-1.164
ENSG00000136810	TXN	111.548	117.623	104.698	116.079	113.295	109.457	92.0922	96.0484	98.453		122.732	134.473	152.373	148.153	145.721	133.398	262.573	195.67		ENSG00000136810	TXN	0.0765072	-0.0914266	0.0574411	0.0224246	-0.0272938	-0.276511	-0.215827	-0.180153		0.137856	0.269658	0.449944	0.409422	0.38555	0.258073	1.23506	0.810759		ENSG00000136810	TXN	-0.061349	-0.361085	-0.392503	-0.386998	-0.412844	-0.534584	-1.45088
ENSG00000266865		109.055	107.766	110.269	95.0659	101.063	122.329	113.525	116.51	111.074		112.179	147.12	171.808	154.533	169.867	163.016	140.5	220.638		ENSG00000266865		-0.0171512	0.0159824	-0.198049	-0.1098	0.165717	0.0579555	0.0953987	0.0264775		0.0407558	0.431944	0.655745	0.502868	0.639357	0.579961	0.365516	1.01663		ENSG00000266865		-0.057907	-0.415961	-0.853794	-0.612668	-0.47364	-0.522006	-0.270118
ENSG00000239672	NME1	77.9759	92.2033	97.0645	91.9395	85.4495	91.0108	81.3277	68.8868	80.0041		108.71	131.514	128.594	118.593	120.762	112.601	225.623	158.824		ENSG00000239672	NME1	0.241789	0.315916	0.237656	0.132043	0.223009	0.0607183	-0.1788	0.0370447		0.479385	0.754116	0.721725	0.604921	0.631064	0.530117	1.53281	1.02633		ENSG00000239672	NME1	-0.237596	-0.4382	-0.484069	-0.472878	-0.408055	-0.469399	-1.71161
ENSG00000214960	CRPPA	4.04065	3.33664	3.97954	2.98104	3.60302	4.35323	3.56672	2.87951	2.92841		5.24747	5.35775	3.3607	5.16397	5.2392	4.17689	4.8559	5.80854		ENSG00000214960	CRPPA	-0.276192	-0.0219861	-0.438774	-0.165379	0.1075	-0.179988	-0.488762	-0.464471		0.377035	0.40704	-0.265827	0.353894	0.374758	0.0478434	0.265153	0.523588		ENSG00000214960	CRPPA	-0.653227	-0.429026	-0.172947	-0.519272	-0.267258	-0.227831	-0.753914
ENSG00000238103	RPL9P7	36.4088	45.1083	46.2712	36.0269	37.4537	38.9286	35.5708	38.3751	41.027		43.933	63.0158	61.7607	61.0179	62.2521	58.5057	106.251	81.3629		ENSG00000238103	RPL9P7	0.309104	0.345825	-0.0152138	0.0408185	0.0965407	-0.0335934	0.0758809	0.172285		0.271016	0.791426	0.762402	0.744945	0.773833	0.684289	1.54512	1.16008		ENSG00000238103	RPL9P7	0.0380879	-0.445601	-0.777615	-0.704127	-0.677293	-0.717883	-1.46924
ENSG00000111843	TMEM14C	47.929	54.2522	42.5811	52.9679	50.8872	48.8878	42.9935	49.5886	48.2309		53.5533	62.8601	73.8402	71.524	56.0692	66.0709	123.584	95.6241		ENSG00000111843	TMEM14C	0.178783	-0.170686	0.14422	0.0864035	0.0285751	-0.15678	0.0491091	0.00905847		0.160078	0.391246	0.623509	0.577528	0.226309	0.463116	1.36653	0.996476		ENSG00000111843	TMEM14C	0.0187049	-0.561933	-0.479288	-0.491125	-0.197734	-0.619896	-1.31742
ENSG00000218426		165.581	163.342	159.29	176.717	180.463	136.861	119.983	119.223	144.927		216.342	266.423	202.276	192.551	147.251	156.414	306.951	287.306		ENSG00000218426		-0.0196347	-0.0558779	0.0939085	0.124166	-0.274826	-0.464701	-0.473872	-0.192209		0.385776	0.686187	0.288791	0.217705	-0.169259	-0.0821603	0.890474	0.795053		ENSG00000218426		-0.405411	-0.742065	-0.194882	-0.0935393	-0.105567	-0.38254	-1.36435
ENSG00000137876	RSL24D1	137.683	133.236	130.059	131.238	146.968	138.082	127.213	121.189	139.568		159.086	186.96	171.269	182.994	164.14	169.967	307.208	276.339		ENSG00000137876	RSL24D1	-0.0473634	-0.082189	-0.0691619	0.0941501	0.00417596	-0.114102	-0.184094	0.0196168		0.208455	0.441383	0.314912	0.41045	0.253575	0.303908	1.15787	1.00509		ENSG00000137876	RSL24D1	-0.255818	-0.523572	-0.384074	-0.3163	-0.249399	-0.418011	-1.34196
ENSG00000223509	WHAMMP1	21.1919	24.2989	22.8643	20.7582	22.0185	20.3568	21.6574	22.6208	20.2353		23.9634	25.8543	25.2052	25.434	24.2435	25.8208	38.0111	40.0529		ENSG00000223509	WHAMMP1	0.197375	0.10958	-0.0298338	0.0552011	-0.0579997	0.0313462	0.0941359	-0.0666403		0.177321	0.286888	0.250209	0.263247	0.194083	0.28502	0.842907	0.918393		ENSG00000223509	WHAMMP1	0.0200539	-0.177308	-0.280043	-0.208045	-0.252083	-0.253673	-0.748771
ENSG00000143977	SNRPG	30.8637	26.3875	31.4022	28.0654	26.0218	25.8375	33.0002	28.0476	26.6192		33.9336	42.4259	44.767	37.8394	38.1387	39.4322	82.7755	52.6236		ENSG00000143977	SNRPG	-0.226058	0.0249542	-0.13712	-0.246187	-0.256441	0.0965657	-0.138034	-0.213442		0.136806	0.459035	0.536526	0.29398	0.305347	0.353465	1.42329	0.7698		ENSG00000143977	SNRPG	-0.362864	-0.434081	-0.673646	-0.540168	-0.561789	-0.256899	-1.56133
ENSG00000233994	GDI2P2	2.62212	2.80176	1.4471	2.72656	2.40202	2.34887	1.4781	1.55051	1.75704		3.14848	2.24278	4.47036	2.40392	2.57079	2.71644	5.14533	3.46778		ENSG00000233994	GDI2P2	0.095596	-0.857566	0.0563445	-0.12649	-0.15877	-0.82699	-0.757995	-0.577585		0.263921	-0.225448	0.769656	-0.125348	-0.0285261	0.0509824	0.972528	0.403278		ENSG00000233994	GDI2P2	-0.168325	-0.632118	-0.713311	-0.00114129	-0.130244	-0.877972	-1.73052
ENSG00000249264	EEF1A1P9	5.11529	8.91468	6.72904	6.68915	7.20605	6.95265	6.2016	4.95609	6.4425		8.979	9.37606	10.1772	7.74596	9.17673	9.40531	13.1206	12.7008		ENSG00000249264	EEF1A1P9	0.801367	0.395584	0.387007	0.494392	0.442746	0.277825	-0.0456145	0.332804		0.811739	0.874166	0.992454	0.598627	0.843164	0.87866	1.35894	1.31203		ENSG00000249264	EEF1A1P9	-0.0103724	-0.478582	-0.605446	-0.104235	-0.400418	-0.600835	-1.40456
ENSG00000153485	TMEM251	7.04964	9.85709	11.6492	7.96154	9.07428	11.1806	9.70406	9.69067	7.96527		10.0868	11.9303	8.84561	9.85309	10.3482	12.6183	15.1787	15.6917		ENSG00000153485	TMEM251	0.483611	0.724608	0.175498	0.364234	0.665377	0.461038	0.459047	0.176172		0.516847	0.759012	0.327411	0.483026	0.553761	0.839896	1.10643	1.15438		ENSG00000153485	TMEM251	-0.0332354	-0.0344046	-0.151913	-0.118793	0.111615	-0.378858	-0.647381
ENSG00000232699	BDH2P1	1.54748	1.40088	1.91741	2.03583	2.62443	2.59941	1.79943	1.5782	1.34707		2.15729	1.68208	2.15592	2.22585	2.5057	1.81096	2.44403	2.64418		ENSG00000232699	BDH2P1	-0.143592	0.309238	0.395693	0.762078	0.748263	0.217615	0.0283525	-0.200101		0.479299	0.120326	0.47838	0.524433	0.695292	0.226832	0.659339	0.7729		ENSG00000232699	BDH2P1	-0.622891	0.188912	-0.0826867	0.237646	0.0529707	-0.00921701	-0.630987
ENSG00000136521	NDUFB5	27.6827	35.0474	35.237	33.0459	33.6727	35.5149	34.6069	30.318	33.091		40.0848	48.5935	44.4183	44.6951	46.5996	42.616	87.7922	64.9342		ENSG00000136521	NDUFB5	0.340321	0.348104	0.255483	0.282593	0.359436	0.322071	0.131186	0.257452		0.53407	0.811777	0.682166	0.691128	0.751329	0.622408	1.66511	1.22999		ENSG00000136521	NDUFB5	-0.193748	-0.463673	-0.426683	-0.408535	-0.391893	-0.300337	-1.53392
ENSG00000267327		3.95468	3.38758	1.62799	3.12645	2.75787	2.81864	2.31355	3.37789	2.43058		3.58577	3.76911	3.17047	2.76005	5.01141	5.14079	2.79777	4.7682		ENSG00000267327		-0.223306	-1.28047	-0.339034	-0.520005	-0.488561	-0.773452	-0.227437	-0.702261		-0.141277	-0.0693349	-0.318864	-0.518864	0.341655	0.378431	-0.499282	0.269885		ENSG00000267327		-0.082029	-1.21113	-0.0201702	-0.00114129	-0.830216	-1.15188	0.271844
ENSG00000147400	CETN2	29.4452	31.2268	31.8363	28.9379	29.18	33.8863	28.0518	24.5866	23.9251		39.8808	45.8524	37.5384	37.4833	32.7043	37.3876	53.4149	46.8584		ENSG00000147400	CETN2	0.0847567	0.112643	-0.0250725	-0.013048	0.202673	-0.0699371	-0.260157	-0.299506		0.437663	0.638966	0.350335	0.348218	0.15145	0.344529	0.859213	0.670278		ENSG00000147400	CETN2	-0.352906	-0.526323	-0.375407	-0.361266	0.0512228	-0.414466	-1.11937
ENSG00000175061	SNHG29	692.498	699.038	675.472	662.481	691.425	721.666	694.097	686.293	664.104		833.502	918.262	1003.93	952.218	947.221	976.02	1663.03	1299.55		ENSG00000175061	SNHG29	0.0135605	-0.0359143	-0.0639329	-0.00223849	0.0595203	0.00332686	-0.0129853	-0.0604015		0.267375	0.407095	0.535774	0.459481	0.45189	0.4951	1.26394	0.908131		ENSG00000175061	SNHG29	-0.253815	-0.443009	-0.599707	-0.46172	-0.392369	-0.491773	-1.27692
ENSG00000169621	APLF	16.8504	22.1848	19.7892	18.068	22.4633	17.225	17.0303	16.1419	18.7418		24.3716	21.2129	21.686	20.181	19.8829	19.7161	25.6623	36.6718		ENSG00000169621	APLF	0.396793	0.23193	0.100655	0.41479	0.0317262	0.015324	-0.0619703	0.15348		0.53242	0.332165	0.363985	0.26022	0.238749	0.226595	0.606872	1.12189		ENSG00000169621	APLF	-0.135627	-0.100235	-0.263329	0.15457	-0.207023	-0.211271	-0.668842
ENSG00000224864		76.2135	85.7592	74.3812	80.9605	77.8876	80.2686	77.3433	76.2518	79.272		97.9819	104.507	115.595	106.722	112.464	101.969	176.935	155.053		ENSG00000224864		0.170245	-0.0351093	0.0871721	0.0313467	0.0747892	0.0212289	0.000723497	0.056764		0.362469	0.455484	0.600964	0.485739	0.561341	0.420009	1.2151	1.02464		ENSG00000224864		-0.192224	-0.490593	-0.513792	-0.454393	-0.486552	-0.39878	-1.21438
ENSG00000237190	CDKN2AIPNL	19.8594	22.9744	19.2465	22.8304	20.3282	21.2964	22.0751	21.3472	21.9338		27.8407	31.6481	33.6704	31.6071	26.8143	29.1798	52.9647	42.8705		ENSG00000237190	CDKN2AIPNL	0.210208	-0.0452236	0.201135	0.0336615	0.10079	0.152603	0.104225	0.143334		0.487378	0.672299	0.761661	0.670428	0.433182	0.555153	1.41521	1.11017		ENSG00000237190	CDKN2AIPNL	-0.27717	-0.717523	-0.560526	-0.636766	-0.332392	-0.40255	-1.31099
ENSG00000102897	LYRM1	21.6648	24.4772	26.0479	17.7771	16.7696	26.3699	22.525	15.2559	18.9468		34.8957	37.0058	27.9001	20.6856	29.1573	30.7863	32.9623	37.0186		ENSG00000102897	LYRM1	0.176086	0.265816	-0.285326	-0.369499	0.283545	0.056176	-0.505984	-0.193396		0.687698	0.772403	0.364922	-0.0667261	0.428505	0.50694	0.605465	0.7729		ENSG00000102897	LYRM1	-0.511612	-0.506587	-0.650248	-0.302773	-0.144961	-0.450764	-1.11145
ENSG00000166441	RPL27A	464.761	489.059	492.377	517.101	498.552	445.157	408.052	388.79	439.495		624.245	739.681	625.185	595.4	520.112	534.117	969.637	858.103		ENSG00000166441	RPL27A	0.0735216	0.0832766	0.153957	0.101256	-0.0621725	-0.187733	-0.257498	-0.0806401		0.425624	0.670415	0.427795	0.357371	0.162335	0.200667	1.06096	0.884663		ENSG00000166441	RPL27A	-0.352102	-0.587138	-0.273838	-0.256115	-0.224508	-0.3884	-1.31845
ENSG00000132541	RIDA	6.53382	8.45621	10.9618	7.27082	10.5867	7.61033	7.10131	6.64503	7.43815		10.7573	12.2418	11.7307	9.61567	8.81877	9.96029	16.5937	14.5213		ENSG00000132541	RIDA	0.372086	0.746489	0.154192	0.69625	0.220033	0.12016	0.0243506	0.187019		0.71932	0.905822	0.844296	0.557461	0.432652	0.608261	1.34464	1.15218		ENSG00000132541	RIDA	-0.347235	-0.159332	-0.690104	0.138789	-0.212619	-0.488101	-1.32029
ENSG00000213920	MDP1	4.38453	5.47616	5.39047	4.94416	5.42678	4.44719	3.75952	3.98702	5.154		5.39323	7.28903	6.34094	7.6866	5.75986	4.41057	11.8986	10.0566		ENSG00000213920	MDP1	0.320741	0.297986	0.173301	0.307672	0.0204701	-0.221875	-0.137113	0.233268		0.298727	0.733303	0.532273	0.809922	0.393611	0.00854027	1.44029	1.19764		ENSG00000213920	MDP1	0.0220145	-0.435317	-0.358972	-0.50225	-0.373141	-0.230416	-1.57741
ENSG00000230798	FOXD3-AS1	7.1786	3.05646	5.31811	4.28978	5.20437	4.72905	5.17336	5.42678	4.42189		5.33493	5.202	4.34354	6.44012	5.53207	7.06859	8.74706	8.62611		ENSG00000230798	FOXD3-AS1	-1.23184	-0.432789	-0.742798	-0.463979	-0.602151	-0.472602	-0.403607	-0.699038		-0.428234	-0.464636	-0.72483	-0.156614	-0.375883	-0.0222802	0.285095	0.265008		ENSG00000230798	FOXD3-AS1	-0.803606	0.0318472	-0.0179678	-0.307365	-0.226268	-0.450322	-0.688702
ENSG00000225486		2.62212	2.24141	2.0983	3.30822	3.29165	2.53678	1.86369	2.6857	2.31344		2.24475	3.73796	3.51922	2.73038	2.79858	3.12537	4.40569	4.50812		ENSG00000225486		-0.226332	-0.321513	0.33532	0.328076	-0.0477391	-0.492571	0.034563	-0.180695		-0.22418	0.511517	0.42452	0.0583636	0.0939579	0.253291	0.748632	0.78179		ENSG00000225486		-0.00215186	-0.83303	-0.0892	0.269713	-0.141697	-0.745862	-0.714069
ENSG00000183617	MRPL54	17.3232	22.6433	22.8281	16.4684	17.5258	23.6139	23.746	18.523	20.7624		24.255	37.2239	27.3294	32.7051	30.6216	31.2537	46.919	40.443		ENSG00000183617	MRPL54	0.386377	0.398103	-0.0730057	0.016776	0.446933	0.45498	0.0966138	0.261267		0.485574	1.10352	0.65775	0.916811	0.821845	0.85132	1.43746	1.22318		ENSG00000183617	MRPL54	-0.099197	-0.70542	-0.730756	-0.900035	-0.374912	-0.39634	-1.34085
ENSG00000145779	TNFAIP8	5.80306	8.6345	7.81437	6.47103	6.53882	6.95265	7.64757	7.14341	5.30042		6.61764	6.54144	6.21412	7.1524	6.15036	7.06859	9.26159	10.3167		ENSG00000145779	TNFAIP8	0.573299	0.429315	0.157181	0.172217	0.260749	0.398187	0.299799	-0.130708		0.189503	0.172794	0.0987361	0.301613	0.0838573	0.284609	0.674446	0.83009		ENSG00000145779	TNFAIP8	0.383796	0.256521	0.0584449	-0.129396	0.176891	0.113579	-0.374647
ENSG00000254911	SCARNA9	15.9477	17.1926	20.5489	21.0854	18.1486	17.6635	17.2552	13.6223	18.5075		18.0746	32.458	24.8882	23.0301	14.0905	20.7384	27.3024	36.0216		ENSG00000254911	SCARNA9	0.108442	0.365715	0.402897	0.18651	0.147424	0.113688	-0.227373	0.214767		0.18062	1.02523	0.642115	0.530176	-0.178622	0.378961	0.775682	1.17552		ENSG00000254911	SCARNA9	-0.0721776	-0.659513	-0.239218	-0.343666	0.326046	-0.265273	-1.00306
ENSG00000227518	MIR1302-9HG	2.70809	3.26023	2.71332	3.27187	1.51238	3.6016	3.21326	2.71339	1.02494		3.00272	2.21163	2.15592	2.19617	1.85487	2.42435	2.28324	1.99398		ENSG00000227518	MIR1302-9HG	0.267694	0.00278176	0.272836	-0.840457	0.411358	0.246762	0.00281739	-1.40174		0.148991	-0.292169	-0.328975	-0.302288	-0.545959	-0.15968	-0.246196	-0.441631		ENSG00000227518	MIR1302-9HG	0.118703	0.294951	0.601812	-0.538169	0.957318	0.406441	0.249013
ENSG00000167283	ATP5MG	62.4151	64.7715	62.2979	64.0559	53.6005	61.5716	57.903	51.5821	57.6018		75.0097	93.1999	82.1786	69.5652	73.5765	75.5346	131.335	111.966		ENSG00000167283	ATP5MG	0.0534636	-0.00271332	0.0374356	-0.219648	-0.0196299	-0.108257	-0.275026	-0.115783		0.265181	0.578433	0.396866	0.15647	0.23735	0.275242	1.07328	0.843094		ENSG00000167283	ATP5MG	-0.211717	-0.581146	-0.359431	-0.376118	-0.25698	-0.383499	-1.3483
ENSG00000111775	COX6A1	154.92	174.218	172.061	169.846	180.285	192.231	171.62	158.927	170.287		214.592	254.088	229.32	233.506	219.395	228.123	353.323	330.957		ENSG00000111775	COX6A1	0.169371	0.151393	0.132704	0.218751	0.311318	0.147696	0.0368392	0.136442		0.470073	0.713803	0.565837	0.591937	0.502008	0.558284	1.18946	1.09512		ENSG00000111775	COX6A1	-0.300702	-0.562411	-0.433133	-0.373186	-0.19069	-0.410588	-1.15262
ENSG00000165475	CRYL1	5.20126	3.5404	4.34131	6.18019	5.96056	4.10269	5.23762	4.12546	3.83621		5.77222	5.5758	6.84821	8.6363	4.0677	5.52051	9.8726	7.45573		ENSG00000165475	CRYL1	-0.554949	-0.26073	0.248791	0.196586	-0.342292	0.0100502	-0.334307	-0.439179		0.150264	0.100316	0.396866	0.731551	-0.354648	0.0859401	0.924568	0.519489		ENSG00000165475	CRYL1	-0.705212	-0.361046	-0.148075	-0.534965	0.0123565	-0.0758899	-1.25888
ENSG00000131495	NDUFA2	14.4432	19.9179	19.97	17.2318	19.9723	18.008	19.1832	16.0865	17.5997		19.5322	25.3247	29.422	27.2741	24.6665	26.2005	50.3599	34.201		ENSG00000131495	NDUFA2	0.463681	0.46745	0.254689	0.467614	0.318249	0.409455	0.155464	0.285165		0.43547	0.810158	1.02651	0.917143	0.772167	0.859208	1.80189	1.24365		ENSG00000131495	NDUFA2	0.0282106	-0.342708	-0.771816	-0.449528	-0.453918	-0.449753	-1.64642
ENSG00000263535	AK4P1	3.69676	3.76964	3.43687	4.28978	4.27025	4.54114	2.66701	4.29158	2.81127		4.75188	4.64131	3.67774	4.74848	4.16532	2.80407	5.17749	5.46176		ENSG00000263535	AK4P1	0.0281622	-0.105166	0.214641	0.208058	0.296793	-0.47104	0.215247	-0.395041		0.362234	0.328268	-0.00744192	0.361202	0.172166	-0.398741	0.485989	0.563103		ENSG00000263535	AK4P1	-0.334072	-0.433434	0.222083	-0.153144	0.124627	-0.0722987	-0.270742
ENSG00000172809	RPL38	242.31	244.008	246.768	259.786	247.274	232.726	210.469	209.789	224.96		300.039	362.987	347.135	300.252	291.247	283.912	464.302	436.897		ENSG00000172809	RPL38	0.0100717	0.0262987	0.100471	0.029258	-0.0582229	-0.203247	-0.207913	-0.107184		0.308294	0.583066	0.518641	0.309321	0.265391	0.22859	0.938208	0.85044		ENSG00000172809	RPL38	-0.298223	-0.556767	-0.41817	-0.280063	-0.323613	-0.431837	-1.14612
ENSG00000239246		2.06331	2.21593	2.06212	1.59958	1.55686	2.067	2.08862	1.74432	2.25487		2.41967	2.33623	3.3924	2.81941	3.38433	2.86249	5.94929	4.37808		ENSG00000239246		0.102955	-0.000829495	-0.367268	-0.406319	0.0025799	0.0175906	-0.242295	0.128086		0.229847	0.17922	0.717346	0.450432	0.713908	0.472308	1.52776	1.08534		ENSG00000239246		-0.126893	-0.18005	-1.08461	-0.856751	-0.711328	-0.454718	-1.77005
ENSG00000121410	A1BG	3.39586	2.11405	4.16043	2.32666	3.55854	3.53896	3.18113	4.20852	3.10411		4.16882	4.20521	4.12161	5.54978	5.33682	4.61503	6.97835	6.02527		ENSG00000121410	A1BG	-0.683768	0.292952	-0.545518	0.0675075	0.0595465	-0.0942389	0.309534	-0.129599		0.295861	0.308399	0.279429	0.708653	0.652202	0.442561	1.03911	0.827248		ENSG00000121410	A1BG	-0.979629	-0.0154464	-0.824947	-0.641145	-0.592655	-0.5368	-0.729573
ENSG00000163682	RPL9	647.493	721.045	723.299	661.862	663.312	695.672	634.555	664.199	706.244		792.98	973.615	1017.09	961.27	983.114	974.589	1723.11	1369.99		ENSG00000163682	RPL9	0.155225	0.159729	0.031668	0.0348248	0.103543	-0.0291173	0.0367514	0.125303		0.292421	0.588488	0.651507	0.570078	0.602495	0.58993	1.41208	1.08123		ENSG00000163682	RPL9	-0.137196	-0.428759	-0.619839	-0.535253	-0.498952	-0.619048	-1.37532
ENSG00000135605	TEC	1.93435	2.49611	1.41093	3.5627	2.9358	2.12964	2.28142	1.35669	1.69848		1.6617	3.20842	2.47297	2.67102	2.8962	2.54119	2.34756	3.29439		ENSG00000135605	TEC	0.36783	-0.455208	0.88112	0.601901	0.138758	0.238079	-0.511756	-0.18761		-0.219193	0.730011	0.354391	0.465539	0.582311	0.393651	0.279308	0.768162		ENSG00000135605	TEC	0.587023	-1.18522	0.526729	0.136362	-0.443553	-0.155572	-0.791064
ENSG00000179344	HLA-DQB1	4.51349	4.53375	4.92016	5.96207	4.93748	4.25928	4.37004	4.67921	3.77764		6.82171	5.66925	6.0873	4.62977	5.95511	4.73187	6.65677	7.32569		ENSG00000179344	HLA-DQB1	0.00646153	0.12446	0.40157	0.129531	-0.0836344	-0.0465974	0.0520214	-0.256757		0.59589	0.328913	0.431559	0.0366957	0.399885	0.0681654	0.560578	0.698721		ENSG00000179344	HLA-DQB1	-0.589428	-0.204453	-0.0299892	0.0928349	-0.483519	-0.114763	-0.508557
ENSG00000196890	H2BU1	29.1443	32.8824	43.5579	34.1001	33.6727	34.7632	28.2446	33.0313	29.5476		36.9072	49.1542	53.6126	42.8253	40.8722	40.8342	65.4743	57.2618		ENSG00000196890	H2BU1	0.174105	0.579721	0.226566	0.208368	0.254351	-0.0452369	0.180624	0.0198306		0.340691	0.754104	0.879361	0.555253	0.48791	0.486568	1.16772	0.974361		ENSG00000196890	H2BU1	-0.166585	-0.174383	-0.652796	-0.346885	-0.233559	-0.531805	-0.987093
ENSG00000236349	SUCLG2P2	2.92302	2.98005	1.88124	2.39937	1.60134	2.84996	1.41384	2.4642	1.99132		3.46916	3.33302	1.90228	3.02716	3.54703	1.98622	3.11936	3.85791		ENSG00000236349	SUCLG2P2	0.0278755	-0.63578	-0.284806	-0.868178	-0.0365199	-1.04785	-0.246342	-0.553738		0.247125	0.189368	-0.61973	0.0505015	0.279152	-0.557439	0.0937869	0.400358		ENSG00000236349	SUCLG2P2	-0.21925	-0.825148	0.334925	-0.918679	-0.315672	-0.490407	-0.340129
ENSG00000100526	CDKN3	14.2282	12.0221	15.9543	14.0327	11.2539	10.5856	11.3107	9.6353	11.3622		15.0136	17.6307	14.8378	12.9099	12.5611	15.7729	26.7235	21.9771		ENSG00000100526	CDKN3	-0.243071	0.16519	-0.0199673	-0.338334	-0.42666	-0.331071	-0.562356	-0.324513		0.0775118	0.309335	0.0605192	-0.140277	-0.1798	0.148689	0.909354	0.627242		ENSG00000100526	CDKN3	-0.320583	-0.144144	-0.0804864	-0.198057	-0.24686	-0.47976	-1.47171
ENSG00000091164	TXNL1	62.716	60.9764	65.5177	63.7287	57.1146	58.7843	53.5009	52.6342	57.836		74.5724	84.1042	73.5549	74.195	73.0233	80.2665	117.281	111.836		ENSG00000091164	TXNL1	-0.0405831	0.0630497	0.0231092	-0.134974	-0.093403	-0.229272	-0.252834	-0.116866		0.249807	0.423343	0.229987	0.242487	0.219523	0.355963	0.903067	0.834479		ENSG00000091164	TXNL1	-0.29039	-0.360294	-0.206878	-0.377462	-0.312926	-0.585235	-1.1559
ENSG00000229932	YWHAZP3	6.10396	5.78181	5.499	5.45311	5.6047	5.26146	4.94843	5.34371	4.80259		7.259	7.69398	6.37264	5.31236	5.95511	6.19232	8.26468	9.27632		ENSG00000229932	YWHAZP3	-0.078225	-0.150577	-0.162665	-0.123107	-0.214281	-0.302775	-0.191903	-0.345933		0.250025	0.333984	0.0621464	-0.200392	-0.0356168	0.0207342	0.437214	0.603807		ENSG00000229932	YWHAZP3	-0.32825	-0.484561	-0.224812	0.0772854	-0.178665	-0.32351	-0.629117
ENSG00000149273	RPS3	1770.02	1737.22	1704.94	1745.83	1771.98	1913.14	1642.62	1805.29	1795.17		2064.41	2361.49	2562.31	2443.39	2409.77	2387.87	4359.64	3466.83		ENSG00000149273	RPS3	-0.0269876	-0.0540419	-0.0198501	0.00159427	0.112175	-0.107766	0.028465	0.020357		0.221966	0.415932	0.53368	0.465118	0.44513	0.431959	1.30044	0.969852		ENSG00000149273	RPS3	-0.248954	-0.469974	-0.55353	-0.463524	-0.332955	-0.539724	-1.27198
ENSG00000106245	BUD31	51.1529	41.1603	53.2535	39.4078	51.5099	42.4988	39.5874	25.085	41.437		52.0083	69.3704	46.8595	61.2851	57.4685	55.4388	64.3166	80.0191		ENSG00000106245	BUD31	-0.313561	0.0580591	-0.376334	0.0100339	-0.267393	-0.369774	-1.02799	-0.303898		0.0239246	0.439504	-0.126473	0.260719	0.167954	0.116079	0.330375	0.645528		ENSG00000106245	BUD31	-0.337485	-0.381445	-0.24986	-0.250685	-0.435347	-0.485853	-1.35837
ENSG00000182518	FAM104B	4.81439	8.88921	7.38023	7.88884	6.89468	6.23233	6.81212	6.7281	5.68111		7.49222	7.28903	6.62628	6.49948	5.98765	7.91565	12.7668	10.9669		ENSG00000182518	FAM104B	0.884702	0.616313	0.712459	0.51813	0.372418	0.500751	0.482845	0.23882		0.63804	0.598374	0.460846	0.432971	0.314637	0.717355	1.40698	1.18773		ENSG00000182518	FAM104B	0.246662	0.0179398	0.251613	0.0851586	0.0577805	-0.216604	-0.924132
ENSG00000163376	KBTBD8	18.5268	13.4739	16.9311	13.9236	14.3231	17.6948	18.0264	17.8862	14.2028		17.6373	18.3783	16.2645	13.3848	18.0606	20.125	26.3377	27.3955		ENSG00000163376	KBTBD8	-0.459447	-0.129936	-0.41208	-0.371267	-0.0662887	-0.0395018	-0.0507662	-0.383441		-0.0709822	-0.0116091	-0.187887	-0.469021	-0.0367696	0.119377	0.507512	0.564324		ENSG00000163376	KBTBD8	-0.388464	-0.118327	-0.224193	0.0977545	-0.0295191	-0.158879	-0.558279
ENSG00000115944	COX7A2L	92.806	91.1335	74.4174	96.1566	85.0937	91.6998	91.6102	89.4864	106.565		111.684	113.946	122.982	110.966	106.378	105.328	191.052	205.379		ENSG00000115944	COX7A2L	-0.0262362	-0.318578	0.0511676	-0.125166	-0.0172994	-0.0187099	-0.0525486	0.19944		0.267128	0.296056	0.406163	0.257828	0.196917	0.182597	1.04168	1.146		ENSG00000115944	COX7A2L	-0.293365	-0.614634	-0.354996	-0.382994	-0.214216	-0.201307	-1.09423
ENSG00000186889	TMEM17	3.05198	3.69322	2.96656	2.72656	3.69199	2.756	2.05649	3.43327	3.3091		4.25628	4.61016	3.3607	3.502	3.31924	3.85559	4.0841	6.37205		ENSG00000186889	TMEM17	0.275136	-0.0409521	-0.162665	0.274653	-0.147167	-0.569562	0.169837	0.116693		0.479848	0.59507	0.139015	0.198435	0.121109	0.337208	0.420274	1.06201		ENSG00000186889	TMEM17	-0.204712	-0.636022	-0.30168	0.0762176	-0.268276	-0.90677	-0.250438
ENSG00000071082	RPL31	523.522	602.963	585.571	546.511	562.606	525.896	480.479	485.586	534.874		631.766	860.292	799.212	763.822	702.801	700.024	1136.83	1029.8		ENSG00000071082	RPL31	0.20382	0.161594	0.0620004	0.103874	0.00652667	-0.123775	-0.108524	0.0309477		0.271141	0.716577	0.610328	0.544987	0.424866	0.419154	1.11869	0.976044		ENSG00000071082	RPL31	-0.0673201	-0.554983	-0.548327	-0.441113	-0.418339	-0.54293	-1.22722
ENSG00000198898	CAPZA2	60.9106	58.6586	64.1429	56.3852	53.6895	61.7282	64.9079	57.701	59.3002		67.2842	84.6337	73.0159	78.2609	83.5017	86.7217	146.159	114.133		ENSG00000198898	CAPZA2	-0.0543517	0.0745958	-0.111378	-0.182054	0.0192363	0.0917008	-0.078097	-0.0386562		0.143574	0.474539	0.261516	0.361597	0.455112	0.509698	1.26278	0.905955		ENSG00000198898	CAPZA2	-0.197926	-0.399943	-0.372894	-0.543651	-0.435876	-0.417997	-1.34087
ENSG00000253250	C8orf88	14.0563	14.3908	10.9256	16.1412	12.9442	13.091	13.3672	12.8194	11.9186		16.6461	15.9175	17.2791	18.43	16.3684	18.5477	24.4082	22.9307		ENSG00000253250	C8orf88	0.0339338	-0.363499	0.199532	-0.118911	-0.102639	-0.0725219	-0.132891	-0.238		0.243971	0.179397	0.297807	0.390842	0.219698	0.400027	0.796146	0.706064		ENSG00000253250	C8orf88	-0.210037	-0.542896	-0.0982753	-0.509753	-0.322338	-0.472549	-0.929037
ENSG00000010270	STARD3NL	25.7914	29.3675	26.265	24.7571	25.6215	28.1551	26.6701	27.4384	24.9793		31.8346	36.7878	32.7192	32.7348	32.7043	33.8241	53.9938	48.0288		ENSG00000010270	STARD3NL	0.187332	0.02625	-0.0590446	-0.00953349	0.126507	0.0483341	0.08931	-0.0461551		0.303709	0.512338	0.34325	0.343937	0.342592	0.391162	1.0659	0.897011		ENSG00000010270	STARD3NL	-0.116377	-0.486088	-0.402295	-0.353471	-0.216085	-0.342828	-0.976595
ENSG00000108953	YWHAE	870.502	878.758	833.713	860.283	802.496	830.841	762.443	682.805	804.931		993.288	1073.7	1037.5	1041.85	1065.44	1128.49	1833.44	1547.15		ENSG00000108953	YWHAE	0.0136186	-0.0622964	-0.0170361	-0.117354	-0.0672746	-0.191217	-0.350374	-0.112982		0.190364	0.30267	0.253198	0.259222	0.291536	0.374476	1.07463	0.829695		ENSG00000108953	YWHAE	-0.176745	-0.364967	-0.270234	-0.376576	-0.35881	-0.565694	-1.42501
ENSG00000145365	TIFA	10.2736	9.0675	8.35703	7.41623	8.85187	7.89219	9.73619	9.35842	7.78956		7.3173	11.3696	12.4599	12.6428	9.3069	11.041	10.9981	14.9548		ENSG00000145365	TIFA	-0.18016	-0.297875	-0.470178	-0.214882	-0.380439	-0.0775076	-0.1346	-0.399323		-0.489553	0.14625	0.278361	0.299382	-0.142565	0.103936	0.0983226	0.541673		ENSG00000145365	TIFA	0.309393	-0.444124	-0.748539	-0.514264	-0.237874	-0.181444	-0.232922
ENSG00000146425	DYNLT1	36.5808	40.0142	34.839	32.9004	36.1192	36.9868	33.3858	36.6307	35.6973		36.4699	44.949	45.9718	46.2383	49.5608	47.786	85.6054	68.402		ENSG00000146425	DYNLT1	0.129426	-0.0703803	-0.152978	-0.0183192	0.0159262	-0.13185	0.0019695	-0.0352713		-0.0043787	0.297204	0.329664	0.338003	0.438115	0.385503	1.22662	0.902954		ENSG00000146425	DYNLT1	0.133804	-0.367584	-0.482642	-0.356322	-0.422189	-0.517353	-1.22465
ENSG00000241837	ATP5PO	102.822	116.069	97.7157	101.864	107.957	112.464	103.531	101.254	111.221		124.861	141.202	147.649	142.454	132.997	142.686	247.33	213.095		ENSG00000241837	ATP5PO	0.174841	-0.0734808	-0.0134973	0.0703169	0.129317	0.00992436	-0.0221693	0.113284		0.280175	0.457613	0.522025	0.470356	0.371255	0.472702	1.26629	1.05135		ENSG00000241837	ATP5PO	-0.105334	-0.531093	-0.535523	-0.400039	-0.241939	-0.462778	-1.28846
ENSG00000034510	TMSB10	93.1069	111.255	104.807	99.5738	101.641	105.668	79.5926	77.8023	85.6559		120.021	131.67	151.865	140.852	138.041	129.367	272.606	164.026		ENSG00000034510	TMSB10	0.256913	0.170769	0.0968791	0.126521	0.182575	-0.226254	-0.259076	-0.120335		0.366331	0.499965	0.705834	0.597218	0.568142	0.474509	1.54986	0.816966		ENSG00000034510	TMSB10	-0.109418	-0.329195	-0.608955	-0.470697	-0.385567	-0.700763	-1.80893
ENSG00000162757	C1orf74	9.11295	7.46286	2.93039	6.79821	3.55854	2.84996	5.75174	3.54402	4.89044		8.13358	7.94317	7.73594	7.4195	6.11782	9.40531	12.9276	9.36301		ENSG00000162757	C1orf74	-0.28819	-1.63683	-0.422763	-1.35663	-1.67698	-0.663919	-1.36253	-0.897955		-0.164029	-0.198203	-0.236341	-0.296597	-0.574901	0.0455573	0.504468	0.0390544		ENSG00000162757	C1orf74	-0.124161	-1.43862	-0.186422	-1.06003	-1.10208	-0.709477	-1.867
ENSG00000107833	NPM3	36.4088	47.2733	41.134	43.2977	45.5049	44.1274	39.5874	36.8246	35.8437		46.994	49.8084	60.556	58.4063	52.1967	57.6002	99.6907	68.6188		ENSG00000107833	NPM3	0.376736	0.176041	0.250003	0.321732	0.277386	0.120754	0.0163798	-0.0225687		0.368188	0.4521	0.733981	0.681835	0.519671	0.661787	1.45317	0.914315		ENSG00000107833	NPM3	0.00854803	-0.276059	-0.483978	-0.360103	-0.242285	-0.541033	-1.43679
ENSG00000172426	RSPH9	2.88004	2.92911	3.83483	2.79926	3.29165	2.34887	4.11298	4.37465	1.69848		2.85696	1.09024	2.66319	2.16649	2.27791	3.32983	2.21892	3.25105		ENSG00000172426	RSPH9	0.0243745	0.413074	-0.0410395	0.192724	-0.294122	0.514096	0.603079	-0.761847		-0.0116088	-1.40144	-0.11293	-0.410726	-0.338376	0.209362	-0.376228	0.174817		ENSG00000172426	RSPH9	0.0359833	1.81452	0.0718904	0.60345	0.0442535	0.304734	0.979307
ENSG00000221817	PPP3CB-AS1	7.1786	4.30452	4.16043	6.36197	5.20437	6.16969	3.82378	5.98053	4.09977		6.41357	6.04304	3.93138	5.13429	3.05891	5.60814	5.11317	7.84586		ENSG00000221817	PPP3CB-AS1	-0.737851	-0.786971	-0.17423	-0.463979	-0.218504	-0.908701	-0.263429	-0.80816		-0.162574	-0.248428	-0.868666	-0.483537	-1.23068	-0.356181	-0.489484	0.128229		ENSG00000221817	PPP3CB-AS1	-0.575277	-0.538544	0.694436	0.0195577	1.01218	-0.55252	0.226055
ENSG00000281128	PTENP1-AS	1.97734	2.92911	2.78568	3.59905	1.91272	2.16096	2.92407	2.49189	1.20065		1.1661	1.52634	1.23648	2.34456	2.53824	1.98622	1.44712	2.29741		ENSG00000281128	PTENP1-AS	0.566902	0.494468	0.864058	-0.047937	0.128111	0.564418	0.333679	-0.719748		-0.761863	-0.373488	-0.677318	0.245758	0.360271	0.00646176	-0.450372	0.216446		ENSG00000281128	PTENP1-AS	1.32877	0.867956	1.54138	-0.293695	-0.23216	0.557956	0.784051
ENSG00000226396		31.4655	41.0585	35.5264	35.4816	32.4272	32.2265	24.3887	28.989	34.8773		43.3208	46.6311	48.2545	44.8138	40.7421	43.6383	77.9196	66.6681		ENSG00000226396		0.38391	0.175122	0.173301	0.0434354	0.0344757	-0.367559	-0.118267	0.148519		0.461289	0.567523	0.616895	0.510172	0.372749	0.471825	1.30822	1.08323		ENSG00000226396		-0.0773793	-0.3924	-0.443594	-0.466737	-0.338274	-0.839384	-1.42648
ENSG00000105829	BET1	18.9996	20.8349	20.2956	20.5401	18.1041	17.9453	20.34	16.3357	16.6919		20.815	25.2001	22.3201	21.3088	22.8767	24.1559	38.1076	31.9036		ENSG00000105829	BET1	0.133028	0.0951974	0.112468	-0.0696574	-0.082363	0.0983444	-0.217944	-0.186823		0.131648	0.407457	0.232371	0.165476	0.267909	0.346402	1.00411	0.747747		ENSG00000105829	BET1	0.00137983	-0.31226	-0.119903	-0.235134	-0.350272	-0.248057	-1.22205
ENSG00000163634	THOC7	28.5425	29.393	26.4458	25.7387	27.0004	25.5557	27.6662	26.7739	24.5108		34.6333	34.8877	33.4484	33.8923	31.2074	31.1368	53.7044	46.8151		ENSG00000163634	THOC7	0.0423617	-0.110069	-0.149171	-0.0801265	-0.159466	-0.0449847	-0.0922799	-0.219694		0.27905	0.289607	0.22883	0.247846	0.128778	0.125513	0.91193	0.713864		ENSG00000163634	THOC7	-0.236689	-0.399676	-0.378	-0.327973	-0.288244	-0.170498	-1.00421
ENSG00000188428	BLOC1S5	22.5675	19.0519	17.4376	17.9226	18.2375	15.5338	14.7489	18.0247	17.1605		18.8617	19.0636	23.8419	22.1695	19.9155	21.1766	32.7372	32.7706		ENSG00000188428	BLOC1S5	-0.244306	-0.372041	-0.332467	-0.307333	-0.538829	-0.613638	-0.324272	-0.395155		-0.258781	-0.243422	0.0792571	-0.0256702	-0.180355	-0.0917756	0.536685	0.538156		ENSG00000188428	BLOC1S5	0.0144756	-0.128619	-0.411724	-0.281663	-0.358474	-0.521862	-0.860957
ENSG00000139515	PDX1	4.7714	2.01217	3.97954	1.3451	2.84683	2.12964	4.27364	2.85183	1.31778		1.37017	4.36096	1.87058	2.16649	2.40808	4.43978	2.21892	2.51414		ENSG00000139515	PDX1	-1.24566	-0.261813	-1.8267	-0.745056	-1.1638	-0.158948	-0.742528	-1.8563		-1.80006	-0.129769	-1.35093	-1.13905	-0.986532	-0.103927	-1.10455	-0.924348		ENSG00000139515	PDX1	0.554395	-0.132044	-0.475768	0.393997	-0.177273	-0.0550207	0.362027
ENSG00000145425	RPS3A	1333.97	1349.35	1315.27	1302.17	1338.19	1431.52	1201.95	1273.6	1373.13		1653.59	1862.88	1870.54	1856.51	1892.49	1855.88	3428.72	2619.65		ENSG00000145425	RPS3A	0.0165366	-0.0203667	-0.034815	0.00455343	0.101823	-0.150348	-0.0668132	0.0417387		0.309876	0.481803	0.487729	0.476861	0.504555	0.476377	1.36194	0.973645		ENSG00000145425	RPS3A	-0.293339	-0.502169	-0.522544	-0.472308	-0.402732	-0.626726	-1.42875
ENSG00000203778	FAM229B	9.84371	10.774	9.65942	8.03425	8.98532	8.48724	7.90463	7.14341	10.2787		7.63798	9.81216	10.6845	13.0286	9.50215	9.31769	21.128	19.593		ENSG00000203778	FAM229B	0.130284	-0.0272649	-0.293038	-0.131632	-0.213906	-0.316504	-0.462589	0.0623851		-0.36601	-0.00463192	0.118243	0.404412	-0.0509488	-0.0792303	1.10188	0.993063		ENSG00000203778	FAM229B	0.496294	-0.0226329	-0.411281	-0.536044	-0.162958	-0.237274	-1.56447
ENSG00000163584	RPL22L1	144.475	124.296	95.2195	138.727	137.671	114.437	119.855	124.068	113.974		163.051	158.77	171.744	166.672	128.344	152.822	294.988	217.127		ENSG00000163584	RPL22L1	-0.217036	-0.601488	-0.0585663	-0.0695909	-0.336266	-0.26953	-0.219682	-0.342117		0.174502	0.136122	0.249445	0.206191	-0.170801	0.0810329	1.02984	0.587719		ENSG00000163584	RPL22L1	-0.391538	-0.73761	-0.308012	-0.275782	-0.165465	-0.350563	-1.24952
ENSG00000127184	COX7C	150.45	177.81	165.476	166.865	169.164	173.66	146.461	140.709	164.02		199.229	235.336	221.077	205.194	203.58	199.323	365.125	312.361		ENSG00000127184	COX7C	0.241052	0.137344	0.149402	0.169143	0.206981	-0.0387687	-0.0965711	0.124591		0.405146	0.645441	0.555266	0.447705	0.436316	0.405824	1.27911	1.05393		ENSG00000127184	COX7C	-0.164093	-0.508096	-0.405864	-0.278561	-0.229335	-0.444592	-1.37568
ENSG00000130347	RTN4IP1	3.13795	3.26023	1.98977	2.25395	1.73479	2.756	4.04871	2.38114	2.45986		2.94441	4.9528	3.67774	3.05683	2.60333	3.32983	4.11626	4.68151		ENSG00000130347	RTN4IP1	0.0551491	-0.657222	-0.477365	-0.855062	-0.187245	0.367641	-0.398172	-0.351246		-0.0918425	0.658422	0.228998	-0.037785	-0.269466	0.0856263	0.391512	0.57715		ENSG00000130347	RTN4IP1	0.146992	-1.31564	-0.706363	-0.817277	0.0822213	0.282014	-0.789685
ENSG00000108561	C1QBP	200.356	217.926	187.219	214.162	200.746	193.171	186.691	177.395	183.64		281.352	264.336	261.564	244.012	227.401	236.798	390.112	349.162		ENSG00000108561	C1QBP	0.121271	-0.0978377	0.0961361	0.00280746	-0.0526885	-0.101916	-0.175603	-0.125682		0.489809	0.399809	0.384596	0.284389	0.182671	0.24109	0.961324	0.801332		ENSG00000108561	C1QBP	-0.368539	-0.497647	-0.28846	-0.281581	-0.235359	-0.343006	-1.13693
ENSG00000143353	LYPLAL1	9.37087	8.73639	10.3106	10.7608	10.8091	9.77129	9.5434	6.89422	8.49238		12.1858	10.7155	10.7796	11.6338	12.5611	10.6613	18.9091	16.1252		ENSG00000143353	LYPLAL1	-0.101146	0.137877	0.199532	0.205988	0.0603662	0.0263201	-0.442795	-0.142014		0.378945	0.193444	0.202048	0.312065	0.422703	0.186129	1.01282	0.783062		ENSG00000143353	LYPLAL1	-0.480091	-0.0555675	-0.0025163	-0.106076	-0.362337	-0.159809	-1.45562
ENSG00000244313		379.735	322.329	316.59	383.536	377.784	344.093	304.81	311.126	346.753		475.479	560.165	437.081	444.843	427.564	431.651	687.898	658.142		ENSG00000244313		-0.236458	-0.262376	0.0143674	-0.00743238	-0.142193	-0.317082	-0.287494	-0.131086		0.324389	0.560859	0.202907	0.228304	0.171147	0.184873	0.857202	0.793406		ENSG00000244313		-0.560846	-0.823235	-0.18854	-0.235737	-0.31334	-0.501955	-1.1447
ENSG00000155016	CYP2U1	7.13561	6.11292	4.99251	9.63383	5.8716	6.63946	6.1052	8.14017	5.71039		5.71391	5.66925	9.35288	9.40792	6.83373	6.48441	9.58317	10.8368		ENSG00000155016	CYP2U1	-0.223175	-0.515272	0.433072	-0.281285	-0.103971	-0.224999	0.19002	-0.321447		-0.320559	-0.331881	0.390374	0.398839	-0.0623635	-0.138063	0.425466	0.602832		ENSG00000155016	CYP2U1	0.0973838	-0.183391	0.0426987	-0.680124	-0.0416072	-0.0869359	-0.235446
ENSG00000257379		29.0153	53.2079	25.7223	62.7472	118.944	27.4974	81.4241	28.6844	43.7504		28.1323	124.038	82.2103	44.6654	43.801	32.1007	10.0655	83.0101		ENSG00000257379		0.874827	-0.173795	1.11274	2.0354	-0.0775183	1.48864	-0.0165479	0.592482		-0.044588	2.0959	1.5025	0.622343	0.594149	0.145793	-1.52739	1.51647		ENSG00000257379		0.919415	-2.26969	-0.389768	1.41306	-0.671668	1.34285	1.51084
ENSG00000165898	ISCA2	16.9363	18.9755	20.6574	19.195	19.3941	19.6365	21.1433	18.6892	19.8839		22.7682	27.3183	23.3981	24.9295	23.6577	24.0098	42.3203	37.6688		ENSG00000165898	ISCA2	0.164018	0.286538	0.180605	0.195493	0.213418	0.320077	0.142079	0.231478		0.426897	0.689745	0.466267	0.557733	0.48219	0.503504	1.32123	1.15325		ENSG00000165898	ISCA2	-0.262879	-0.403207	-0.285662	-0.36224	-0.268772	-0.183426	-1.17915
ENSG00000185187	SIGIRR	9.37087	8.91468	9.87649	10.3609	10.2753	11.9949	10.9251	12.4041	8.0824		11.1946	12.6779	12.8087	13.8893	12.0729	11.742	16.6258	15.3016		ENSG00000185187	SIGIRR	-0.0719996	0.0758158	0.144897	0.132925	0.356165	0.221392	0.404558	-0.213398		0.256549	0.436065	0.450869	0.567719	0.365522	0.325428	0.827173	0.707427		ENSG00000185187	SIGIRR	-0.328548	-0.360249	-0.305972	-0.434794	-0.00935697	-0.104036	-0.422615
ENSG00000257698	GIHCG	10.4455	8.48168	9.65942	8.4705	7.91776	7.67297	7.84036	7.19879	10.2201		9.00816	13.8305	10.2089	11.5447	10.2831	11.6836	15.6611	19.3329		ENSG00000257698	GIHCG	-0.300461	-0.112874	-0.302363	-0.399719	-0.445026	-0.41389	-0.537057	-0.0314677		-0.213579	0.404967	-0.0330538	0.144353	-0.0226013	0.161605	0.584302	0.888175		ENSG00000257698	GIHCG	-0.0868816	-0.517841	-0.269309	-0.544072	-0.422425	-0.575494	-1.12136
ENSG00000245910	SNHG6	27.9407	26.4893	25.6138	24.6481	22.9526	25.3364	24.71	23.756	20.7917		31.0184	41.0242	33.8923	29.8561	36.6744	31.6626	46.2758	39.316		ENSG00000245910	SNHG6	-0.0769545	-0.125447	-0.180891	-0.283708	-0.141152	-0.177271	-0.234075	-0.426359		0.150757	0.554108	0.278592	0.0956577	0.392406	0.180414	0.727892	0.49275		ENSG00000245910	SNHG6	-0.227712	-0.679555	-0.459483	-0.379366	-0.533558	-0.357685	-0.961966
ENSG00000274265		5.24425	3.33664	3.4007	4.0353	3.29165	2.88128	2.69914	2.63033	2.43058		3.44001	2.92807	3.10706	3.17554	3.80737	3.8848	4.01979	4.59481		ENSG00000274265		-0.652341	-0.624905	-0.378058	-0.671924	-0.864027	-0.958235	-0.995494	-1.10944		-0.608324	-0.840785	-0.755186	-0.723731	-0.461942	-0.432894	-0.383616	-0.19073		ENSG00000274265		-0.044017	0.215879	0.377127	0.0518076	-0.402085	-0.525341	-0.611878
ENSG00000141030	COPS3	183.119	141.056	135.63	121.059	120.412	131.067	137.688	122.684	131.837		160.952	195.994	155.733	154.682	152.425	185.39	283.668	249.117		ENSG00000141030	COPS3	-0.376515	-0.433105	-0.597068	-0.604798	-0.482478	-0.411373	-0.577834	-0.474026		-0.186153	0.0980291	-0.233701	-0.243477	-0.264682	0.0177823	0.631426	0.444043		ENSG00000141030	COPS3	-0.190361	-0.531134	-0.363367	-0.361321	-0.217796	-0.429155	-1.20926
ENSG00000214575	CPEB1	5.20126	5.34881	5.96931	4.21707	5.15989	5.16751	7.55117	7.91866	5.12471		6.26781	4.8282	4.7557	7.1524	8.78623	6.51362	6.7854	9.66645		ENSG00000214575	CPEB1	0.0403559	0.198702	-0.302619	-0.011522	-0.00939275	0.537839	0.606396	-0.0213905		0.2691	-0.107375	-0.129203	0.459565	0.756383	0.324598	0.383573	0.894124		ENSG00000214575	CPEB1	-0.228744	0.306077	-0.173416	-0.471087	-0.765776	0.213241	0.222823
ENSG00000112306	RPS12	335.374	384.299	432.069	310.682	351.095	358.531	345.458	324.527	348.539		380.004	560.196	515.613	552.575	491.541	499.504	801.739	657.232		ENSG00000112306	RPS12	0.196459	0.365492	-0.110332	0.0660899	0.096328	0.0427402	-0.0474328	0.0555497		0.180245	0.740162	0.620519	0.720399	0.551541	0.574726	1.25736	0.970632		ENSG00000112306	RPS12	0.0162141	-0.37467	-0.730851	-0.654309	-0.455213	-0.531985	-1.30479
ENSG00000198843	SELENOT	44.6191	37.9001	35.4902	43.9884	35.9413	36.9242	36.2778	35.3017	36.5758		43.1459	43.2981	46.162	43.597	48.2266	52.1966	92.8089	68.9655		ENSG00000198843	SELENOT	-0.235458	-0.330238	-0.0205363	-0.312019	-0.273094	-0.298576	-0.337922	-0.286771		-0.0484387	-0.0433577	0.0490458	-0.0334331	0.112169	0.226294	1.0566	0.628215		ENSG00000198843	SELENOT	-0.18702	-0.286881	-0.069582	-0.278586	-0.385264	-0.52487	-1.39452
ENSG00000205871	RPS3AP47	3.86871	3.69322	3.47305	2.36302	2.57994	3.72687	3.34179	2.87951	3.54337		3.67323	4.14291	5.19957	4.95622	5.33682	4.08927	10.3228	6.67548		ENSG00000205871	RPS3AP47	-0.0669704	-0.155648	-0.711222	-0.584512	-0.0538871	-0.211228	-0.426026	-0.126728		-0.0748026	0.0987932	0.426541	0.35739	0.464129	0.0799908	1.41591	0.787021		ENSG00000205871	RPS3AP47	0.00783223	-0.254441	-1.13776	-0.941902	-0.518016	-0.291219	-1.84194
ENSG00000197958	RPL12	908.028	867.246	936.711	896.564	921.796	854.079	787.475	729.182	793.51		1058.71	1319.84	1221.87	1151.77	952.85	996.642	1664.26	1494.05		ENSG00000197958	RPL12	-0.066297	0.0448664	-0.0183301	0.02171	-0.0883672	-0.205504	-0.316459	-0.194488		0.221493	0.539558	0.428278	0.343047	0.0695122	0.134338	0.874068	0.71842		ENSG00000197958	RPL12	-0.28779	-0.494692	-0.446608	-0.321337	-0.157879	-0.339842	-1.19053
ENSG00000139239	RPL14P1	115.803	141.718	129.95	138.109	130.643	104.415	103.596	100.534	115.086		162.059	183.908	177.102	165.989	141.003	142.511	226.073	216.606		ENSG00000139239	RPL14P1	0.291346	0.16628	0.254133	0.173954	-0.149347	-0.160713	-0.203995	-0.00895892		0.484846	0.667307	0.612908	0.519411	0.284047	0.299397	0.965112	0.9034		ENSG00000139239	RPL14P1	-0.1935	-0.501026	-0.358775	-0.345458	-0.433394	-0.460109	-1.16911
ENSG00000173451	THAP2	3.52482	4.35546	3.18363	3.52635	4.67059	3.44501	2.15289	3.71014	3.89478		3.35255	3.51992	2.85342	3.502	4.23041	3.62192	5.46691	7.32569		ENSG00000173451	THAP2	0.305274	-0.146877	0.000623944	0.406054	-0.033044	-0.711278	0.0739247	0.143992		-0.0722914	-0.00200919	-0.304857	-0.00936997	0.263246	0.0392052	0.633176	1.05541		ENSG00000173451	THAP2	0.377566	-0.144868	0.305481	0.415424	-0.29629	-0.750483	-0.559251
ENSG00000234797	RPS3AP6	134.932	152.492	139.465	136.873	139.539	152.99	119.951	144.945	146.742		162.905	183.285	203.988	194.569	213.863	209.604	389.115	275.992		ENSG00000234797	RPS3AP6	0.176502	0.0476688	0.0206079	0.0484407	0.181202	-0.169784	0.103272	0.121055		0.271798	0.441856	0.596253	0.52805	0.664458	0.635436	1.52797	1.0324		ENSG00000234797	RPS3AP6	-0.0952957	-0.394187	-0.575645	-0.479609	-0.483256	-0.80522	-1.42469
ENSG00000177197	PCNPP5	6.14694	5.78181	6.69286	6.43467	3.38062	5.10487	4.94843	5.31603	4.45118		6.44273	7.60053	5.96048	6.2027	5.2392	6.22153	8.45763	8.36603		ENSG00000177197	PCNPP5	-0.0883492	0.122753	0.0659973	-0.862584	-0.267995	-0.3129	-0.209521	-0.465682		0.0678018	0.30623	-0.0444406	0.0130268	-0.230524	0.0173992	0.460385	0.444673		ENSG00000177197	PCNPP5	-0.156151	-0.183477	0.110438	-0.87561	-0.0374709	-0.330299	-0.669906
ENSG00000114125	RNF7	33.5288	31.8891	33.8623	29.7013	35.2296	31.099	33.2252	31.5362	29.4598		36.295	42.9554	43.5939	40.3324	38.7245	38.3223	61.1329	55.3545		ENSG00000114125	RNF7	-0.0723379	0.0142774	-0.174875	0.0713865	-0.108532	-0.0131246	-0.0883908	-0.186654		0.11437	0.35744	0.378727	0.266538	0.207846	0.192783	0.866549	0.7233		ENSG00000114125	RNF7	-0.186708	-0.343163	-0.553602	-0.195152	-0.316378	-0.205907	-0.95494
ENSG00000210082	MT-RNR2	1631.18	315.86	128.756	3036.95	1737.9	773.216	781.08	576.041	1015.19		3363.8	1425.25	1276.27	670.218	930.69	437.552	702.016	1907.11		ENSG00000210082	MT-RNR2	-2.36856	-3.6632	0.89671	0.0914356	-1.07697	-1.06237	-1.50167	-0.684161		1.04418	-0.194693	-0.353976	-1.28321	-0.80954	-1.89839	-1.21634	0.225474		ENSG00000210082	MT-RNR2	-3.41274	-3.46851	1.25069	1.37465	-0.267429	0.836018	-0.285331
ENSG00000114391	RPL24	607.86	597.971	609.195	607.986	590.095	591.507	526.911	489.49	561.903		751.263	899.603	789.732	732.601	716.468	730.694	1310.13	1055.33		ENSG00000114391	RPL24	-0.0236625	0.00316531	0.000298909	-0.0427905	-0.0393423	-0.206179	-0.31246	-0.113418		0.305579	0.56555	0.377625	0.269289	0.237164	0.265528	1.1079	0.795888		ENSG00000114391	RPL24	-0.329241	-0.562385	-0.377326	-0.31208	-0.276507	-0.471707	-1.42036
ENSG00000150459	SAP18	59.2342	55.755	59.0419	53.4042	54.9795	59.1915	48.0383	53.9355	54.6148		58.3344	80.9581	64.2654	66.5974	64.9205	72.8766	113.069	102.473		ENSG00000150459	SAP18	-0.0873303	-0.00469184	-0.149478	-0.107537	-0.00104138	-0.302245	-0.135195	-0.117139		-0.0220842	0.450745	0.117612	0.169036	0.132243	0.299025	0.932696	0.790742		ENSG00000150459	SAP18	-0.0652461	-0.455436	-0.26709	-0.276573	-0.133285	-0.60127	-1.06789
ENSG00000229644	NAMPTP1	8.72608	7.69209	7.5973	8.54321	8.98532	8.48724	6.94065	7.58641	7.99455		10.0868	10.9024	9.63823	11.0699	9.27435	9.52215	12.4453	14.9982		ENSG00000229644	NAMPTP1	-0.181958	-0.199847	-0.0305559	0.0422358	-0.0400386	-0.330263	-0.201916	-0.126317		0.209063	0.321239	0.143433	0.343235	0.0879126	0.125953	0.512191	0.78138		ENSG00000229644	NAMPTP1	-0.39102	-0.521086	-0.173989	-0.300999	-0.127951	-0.456216	-0.714107
ENSG00000000003	TSPAN6	69.4648	69.9166	57.1245	77.6887	78.8217	77.8258	64.2653	78.3837	71.3653		80.8985	85.6928	112.044	102.27	90.4656	98.6974	192.435	133.64		ENSG00000000003	TSPAN6	0.00935257	-0.282173	0.161423	0.182312	0.163967	-0.112242	0.174272	0.0389407		0.219831	0.302893	0.689717	0.558034	0.381088	0.50673	1.47002	0.943995		ENSG00000000003	TSPAN6	-0.210479	-0.585066	-0.528294	-0.375723	-0.217121	-0.618972	-1.29575
ENSG00000188729	OSTN	15.8187	16.9888	18.5953	18.8314	17.8817	17.4756	16.966	17.554	15.3741		19.7946	26.1969	19.5618	22.0211	22.0632	21.4102	46.5652	28.7826		ENSG00000188729	OSTN	0.102955	0.233306	0.251509	0.17685	0.143708	0.101017	0.150165	-0.0411267		0.323476	0.727764	0.306407	0.477252	0.48001	0.436668	1.55762	0.863565		ENSG00000188729	OSTN	-0.220522	-0.494458	-0.0548971	-0.300402	-0.336302	-0.335651	-1.40746
ENSG00000105193	RPS16	675.347	698.885	672.868	705.851	706.593	711.049	617.975	611.011	676.345		847.262	954.333	947.146	912.836	907.26	899.814	1475.46	1265.83		ENSG00000105193	RPS16	0.0494265	-0.00530696	0.0637341	0.0652503	0.0743198	-0.128081	-0.144432	0.00212962		0.327179	0.498864	0.487957	0.434726	0.425886	0.413997	1.12746	0.90638		ENSG00000105193	RPS16	-0.277753	-0.504171	-0.424223	-0.369475	-0.351566	-0.542078	-1.27189
ENSG00000164978	NUDT2	15.9047	15.2568	14.5072	14.4326	14.1007	14.6883	15.1023	13.0963	14.847		15.9756	19.9358	19.752	20.5668	15.1969	17.321	29.1354	27.7856		ENSG00000164978	NUDT2	-0.0599957	-0.13268	-0.140123	-0.173682	-0.114789	-0.0746793	-0.280298	-0.0992779		0.00642117	0.32591	0.312549	0.370869	-0.0656723	0.123068	0.873323	0.804886		ENSG00000164978	NUDT2	-0.0664168	-0.458591	-0.452672	-0.544551	-0.0491168	-0.197747	-1.15362
ENSG00000180992	MRPL14	23.7711	24.5026	28.0377	25.3752	25.755	21.2338	24.8064	25.8603	22.1095		24.8672	31.5858	35.9214	30.5387	32.9646	32.831	52.5145	41.3533		ENSG00000180992	MRPL14	0.043731	0.23816	0.0942107	0.115644	-0.162846	0.0615066	0.121531	-0.104541		0.0650368	0.41007	0.595638	0.361431	0.471713	0.465852	1.14351	0.798797		ENSG00000180992	MRPL14	-0.0213058	-0.17191	-0.501428	-0.245787	-0.634559	-0.404345	-1.02198
ENSG00000172586	CHCHD1	5.58813	8.48168	7.5973	7.45259	8.45154	6.45156	6.52293	6.86653	7.67243		7.40476	9.68756	11.6673	8.04274	9.53469	10.9534	16.3364	14.348		ENSG00000172586	CHCHD1	0.601984	0.443121	0.415375	0.596848	0.207281	0.223153	0.297216	0.457317		0.406087	0.793767	1.06204	0.52532	0.770819	0.97094	1.54765	1.36041		ENSG00000172586	CHCHD1	0.195897	-0.350646	-0.646661	0.0715278	-0.563539	-0.747786	-1.25044
ENSG00000110700	RPS13	436.734	449.198	430.912	433.304	426.669	437.109	427.396	438.628	463.713		520.199	613.026	633.143	587.268	575.758	593.323	1069.97	866.902		ENSG00000110700	RPS13	0.0405966	-0.0193629	-0.0113741	-0.0336366	0.00123675	-0.0311804	0.00624155	0.0864781		0.252309	0.489194	0.535776	0.427264	0.398709	0.442064	1.29275	0.989115		ENSG00000110700	RPS13	-0.211713	-0.508557	-0.54715	-0.460901	-0.397472	-0.473244	-1.2865
ENSG00000285725		8.81205	9.11844	9.37	9.88831	6.53882	7.54769	7.55117	8.2786	6.35464		10.2617	7.60053	7.35549	9.31889	7.02898	8.09091	10.0334	11.8772		ENSG00000285725		0.0493093	0.0885712	0.166246	-0.430448	-0.223442	-0.222778	-0.090091	-0.471667		0.219722	-0.213379	-0.260657	0.0806796	-0.326162	-0.123177	0.187259	0.430639		ENSG00000285725		-0.170413	0.30195	0.426903	-0.511127	0.10272	-0.0996008	-0.27735
ENSG00000210127	MT-TA	20.848	26.0054	22.7919	25.8114	22.7302	20.5448	19.2796	21.624	24.5986		28.2489	32.7695	33.8606	26.8289	24.1784	22.5202	32.094	45.9481		ENSG00000210127	MT-TA	0.3189	0.12861	0.308097	0.124699	-0.0211407	-0.112837	0.0527253	0.238666		0.438282	0.652442	0.699697	0.363877	0.213808	0.111307	0.622392	1.14009		ENSG00000210127	MT-TA	-0.119383	-0.523832	-0.391599	-0.239178	-0.234949	-0.224144	-0.569667
ENSG00000138495	COX17	18.3549	13.3465	13.5666	15.2324	14.2342	13.9366	12.5317	9.82911	13.7635		18.9492	21.8359	13.9501	13.1177	14.4485	15.1303	19.0377	25.7049		ENSG00000138495	COX17	-0.459696	-0.436102	-0.269023	-0.366804	-0.397282	-0.550577	-0.90103	-0.415314		0.0459742	0.250542	-0.395891	-0.484651	-0.345246	-0.278723	0.052698	0.485883		ENSG00000138495	COX17	-0.50567	-0.686645	0.126868	0.117847	-0.0520365	-0.271854	-0.953728
ENSG00000128951	DUT	33.5718	45.9743	45.7285	36.3541	33.8506	34.9825	45.8533	50.8622	29.5476		31.893	50.7429	49.6495	45.7338	39.473	49.8014	73.0958	55.1811		ENSG00000128951	DUT	0.453578	0.445845	0.114869	0.0119341	0.059383	0.449776	0.599345	-0.184207		-0.0740112	0.595956	0.564532	0.446011	0.233616	0.568938	1.12254	0.716925		ENSG00000128951	DUT	0.527589	-0.150111	-0.449663	-0.434077	-0.174233	-0.119162	-0.523195
ENSG00000198237	GUSBP13	6.06097	5.04316	5.53518	5.48947	4.80403	6.04442	7.45477	6.36816	5.82753		6.7051	7.66283	6.43605	6.17302	6.21544	7.71119	12.3166	10.8802		ENSG00000198237	GUSBP13	-0.265221	-0.130921	-0.142884	-0.335304	-0.00394604	0.298615	0.0713262	-0.0566651		0.145709	0.338327	0.0866264	0.0264274	0.0363079	0.347404	1.02299	0.84408		ENSG00000198237	GUSBP13	-0.41093	-0.469248	-0.22951	-0.361731	-0.040254	-0.0487887	-0.95166
ENSG00000104325	DECR1	6.14694	5.62898	4.88398	6.36197	6.89468	5.44937	6.84425	5.06684	5.27113		5.91798	8.41042	6.49946	5.34204	5.98765	5.22842	11.6735	9.83983		ENSG00000104325	DECR1	-0.126995	-0.331813	0.0496029	0.165613	-0.17378	0.155024	-0.278784	-0.221757		-0.0547649	0.452308	0.0804506	-0.202479	-0.0378789	-0.233495	0.925291	0.678765		ENSG00000104325	DECR1	-0.0722303	-0.784121	-0.0308477	0.368093	-0.135901	0.388518	-1.20408
ENSG00000198406	BZW1P2	8.25324	6.92798	6.22255	6.18019	6.094	6.45156	6.81212	6.61735	6.6182		8.45426	10.2483	9.28947	7.30079	8.9164	9.58057	13.0884	12.354		ENSG00000198406	BZW1P2	-0.252526	-0.407455	-0.417308	-0.43757	-0.355314	-0.276857	-0.318708	-0.318522		0.0347171	0.312345	0.170636	-0.176909	0.1115	0.21515	0.665259	0.581943		ENSG00000198406	BZW1P2	-0.287243	-0.7198	-0.587945	-0.260661	-0.466814	-0.492007	-0.983968
ENSG00000178449	COX14	8.984	8.8128	7.74201	6.10749	8.22913	9.05097	8.51515	9.10923	8.78522		7.75459	9.00226	11.1918	9.14082	10.4459	13.1441	23.1218	16.3853		ENSG00000178449	COX14	-0.0277573	-0.214649	-0.556779	-0.126617	0.0107148	-0.0773253	0.0199721	-0.0322788		-0.212306	0.0029304	0.317007	0.0249664	0.217501	0.548983	1.36383	0.866971		ENSG00000178449	COX14	0.184549	-0.21758	-0.873786	-0.151584	-0.206786	-0.626308	-1.34385
ENSG00000189043	NDUFA4	38.2142	42.8669	40.7722	38.8262	38.3878	41.434	40.0051	37.7936	38.4207		47.0523	60.6173	56.7831	63.9264	53.8238	62.0984	108.213	71.5664		ENSG00000189043	NDUFA4	0.165753	0.0934752	0.0229194	0.00653734	0.116706	0.0660757	-0.0159669	0.00777402		0.300156	0.66562	0.571352	0.742302	0.494134	0.700447	1.50169	0.905172		ENSG00000189043	NDUFA4	-0.134402	-0.572145	-0.548432	-0.735765	-0.377428	-0.634371	-1.51765
ENSG00000217716	RPS10P3	16.0336	15.3332	12.3727	15.0142	13.9228	15.0328	12.3389	12.2102	14.9642		18.3661	19.0325	19.8788	17.8958	18.1582	18.5477	36.371	27.8723		ENSG00000217716	RPS10P3	-0.0644385	-0.373936	-0.0947707	-0.203653	-0.0929929	-0.377884	-0.39301	-0.0995907		0.195947	0.247361	0.310132	0.158521	0.17952	0.210142	1.18169	0.79773		ENSG00000217716	RPS10P3	-0.260385	-0.621297	-0.404902	-0.362174	-0.272513	-0.588026	-1.5747
ENSG00000197728	RPS26	118.64	132.065	125.03	150.07	132.6	103.945	86.8867	81.014	105.101		174.916	188.954	136.489	141.712	102.897	118.297	186.422	195.756		ENSG00000197728	RPS26	0.154649	0.0756779	0.339038	0.160488	-0.190771	-0.449388	-0.550351	-0.174825		0.560065	0.671441	0.202187	0.256371	-0.2054	-0.00418548	0.651975	0.722465		ENSG00000197728	RPS26	-0.405415	-0.595763	0.136851	-0.0958831	0.0146291	-0.445202	-1.20233
ENSG00000109220	CHIC2	15.6038	11.7928	14.6158	11.1244	11.6542	10.7735	14.2348	12.7363	10.6594		11.9234	14.6715	11.9527	11.5151	11.6173	13.5822	16.5615	19.8531		ENSG00000109220	CHIC2	-0.403984	-0.0943713	-0.488175	-0.421043	-0.534413	-0.132478	-0.292948	-0.549769		-0.388098	-0.0888786	-0.384563	-0.438374	-0.425615	-0.200178	0.0859397	0.347465		ENSG00000109220	CHIC2	-0.0158856	-0.00549263	-0.103612	0.0173314	-0.108798	0.0677004	-0.378888
ENSG00000214110	LDHAP4	4.38453	3.33664	3.83483	3.41728	3.46958	2.84996	2.66701	3.43327	3.63122		4.22713	3.95601	4.59718	3.68007	4.81616	4.03085	6.75324	6.76218		ENSG00000214110	LDHAP4	-0.394029	-0.193262	-0.359573	-0.337663	-0.621482	-0.717201	-0.352842	-0.271967		-0.0527457	-0.148377	0.0683256	-0.25269	0.135458	-0.12134	0.623157	0.625064		ENSG00000214110	LDHAP4	-0.341283	-0.0448851	-0.427899	-0.0849729	-0.756941	-0.595861	-0.975999
ENSG00000151729	SLC25A4	13.5405	18.6699	14.7966	11.8514	15.1683	18.6343	13.1423	13.3454	12.7093		19.0367	19.5932	19.6886	16.8868	21.868	18.4893	20.9672	23.6676		ENSG00000151729	SLC25A4	0.463435	0.127992	-0.192217	0.16378	0.460686	-0.0430657	-0.0209312	-0.0913952		0.491502	0.533072	0.540083	0.318616	0.69154	0.449415	0.630857	0.805636		ENSG00000151729	SLC25A4	-0.0280667	-0.40508	-0.7323	-0.154836	-0.230854	-0.49248	-0.651788
ENSG00000111639	MRPL51	57.6867	55.8823	62.9129	54.5311	62.4079	54.3998	52.8903	51.4436	56.8697		65.6808	90.0226	74.6328	77.2221	67.1658	80.4417	117.699	105.811		ENSG00000111639	MRPL51	-0.0458475	0.125116	-0.0811591	0.113491	-0.0846386	-0.125235	-0.165247	-0.0205798		0.187233	0.642049	0.371571	0.420775	0.219489	0.479705	1.0288	0.875175		ENSG00000111639	MRPL51	-0.233081	-0.516932	-0.452731	-0.307285	-0.304127	-0.60494	-1.19404
ENSG00000076053	RBM7	32.2392	28.9854	29.738	29.0833	33.7172	24.4909	27.3127	30.844	28.3763		32.097	34.545	35.1922	33.091	32.3138	36.4821	56.8559	52.7103		ENSG00000076053	RBM7	-0.153488	-0.116509	-0.148627	0.0646675	-0.396574	-0.239242	-0.0638258	-0.184132		-0.00637748	0.0996607	0.126439	0.0376202	0.00333358	0.178372	0.818493	0.709268		ENSG00000076053	RBM7	-0.147111	-0.21617	-0.275067	0.0270473	-0.399907	-0.417614	-0.882318
ENSG00000180964	TCEAL8	73.7204	78.7294	70.9805	70.5633	77.2649	70.6226	68.4104	67.1148	75.9629		99.2063	104.601	95.4945	84.3448	85.0312	89.4089	155.518	141.095		ENSG00000180964	TCEAL8	0.0948387	-0.0546405	-0.0631454	0.0677494	-0.0619329	-0.107847	-0.135431	0.0432315		0.428369	0.504758	0.373355	0.194237	0.205929	0.278355	1.07694	0.936536		ENSG00000180964	TCEAL8	-0.33353	-0.559398	-0.4365	-0.126488	-0.267862	-0.386203	-1.21237
ENSG00000240376		19.1286	22.3122	20.4404	17.6317	20.684	23.0189	15.1345	15.4774	19.3275		24.2841	27.0068	28.2806	29.9154	28.4088	26.2005	39.5869	35.8916		ENSG00000240376		0.222099	0.0956885	-0.117557	0.112786	0.267087	-0.337893	-0.30557	0.0149223		0.344282	0.497591	0.56408	0.645157	0.570607	0.453864	1.04929	0.907913		ENSG00000240376		-0.122183	-0.401902	-0.681638	-0.532372	-0.30352	-0.791757	-1.35486
ENSG00000104140	RHOV	1.41853	2.16499	1.4471	2.39937	1.20101	2.59941	2.05649	1.49513	1.72776		2.41967	2.21163	2.0608	2.58199	1.62708	2.2491	2.09029	3.2077		ENSG00000104140	RHOV	0.60997	0.028777	0.758263	-0.240146	0.873794	0.535791	0.0758809	0.284511		0.770416	0.640717	0.538816	0.864088	0.197893	0.664953	0.559311	1.17715		ENSG00000104140	RHOV	-0.160445	-0.61194	0.219448	-1.10423	0.675901	-0.129162	-0.48343
ENSG00000164919	COX6C	27.8117	29.393	26.4097	25.5933	29.3135	27.748	27.859	24.7804	23.7494		31.0475	33.922	39.5357	37.5427	36.8696	33.2691	65.9888	44.0842		ENSG00000164919	COX6C	0.0797792	-0.0746263	-0.119927	0.075873	-0.00331074	0.00245154	-0.166491	-0.227802		0.158786	0.28653	0.507466	0.432839	0.406741	0.258491	1.24653	0.664569		ENSG00000164919	COX6C	-0.0790071	-0.361156	-0.627393	-0.356966	-0.410051	-0.256039	-1.41302
ENSG00000134056	MRPS36	8.85504	13.3465	14.0731	10.3973	9.91944	11.118	10.7966	9.49686	10.8644		11.6027	16.6962	15.2183	16.0855	14.5461	14.1664	22.6073	20.1565		ENSG00000134056	MRPS36	0.591896	0.668369	0.231634	0.16376	0.328323	0.286002	0.100952	0.295036		0.389895	0.914953	0.781232	0.861188	0.716061	0.677901	1.35222	1.18667		ENSG00000134056	MRPS36	0.202001	-0.246584	-0.549598	-0.697428	-0.387738	-0.391899	-1.25127
ENSG00000256061	DNAAF4	2.27824	2.90364	1.73653	1.89041	2.62443	2.97523	2.60274	2.51957	2.19631		1.69085	2.58543	3.61433	2.25553	2.63587	2.77486	2.18676	4.07465		ENSG00000256061	DNAAF4	0.349943	-0.391715	-0.269218	0.204083	0.385083	0.192115	0.145262	-0.0528401		-0.430169	0.182483	0.665811	-0.014454	0.21036	0.284496	-0.0591208	0.838756		ENSG00000256061	DNAAF4	0.780112	-0.574198	-0.935029	0.218537	0.174723	-0.0923812	0.204382
ENSG00000197766	CFD	3.22392	2.6744	3.21981	3.59905	2.31305	2.69337	2.66701	3.82089	2.43058		1.95322	2.58543	2.82172	2.9678	2.44062	2.21989	2.63698	4.50812		ENSG00000197766	CFD	-0.2696	-0.00184227	0.158801	-0.479019	-0.259406	-0.273594	0.245093	-0.407518		-0.722959	-0.318415	-0.192243	-0.119424	-0.40157	-0.53833	-0.28993	0.483708		ENSG00000197766	CFD	0.453359	0.316573	0.351044	-0.359595	0.142164	0.264736	0.535023
ENSG00000037241	RPL26L1	21.3639	23.0763	21.4171	22.176	21.974	19.4799	19.2475	15.6158	20.3524		27.0828	33.0498	26.8856	26.9179	28.539	27.0768	40.3265	37.7121		ENSG00000037241	RPL26L1	0.111239	0.00359432	0.0538265	0.0406254	-0.133183	-0.150505	-0.452163	-0.0699713		0.342203	0.629471	0.33166	0.333396	0.417761	0.341884	0.916556	0.819857		ENSG00000037241	RPL26L1	-0.230964	-0.625876	-0.277834	-0.29277	-0.550944	-0.492389	-1.36872
ENSG00000188010	MORN2	9.62878	9.39862	9.33383	8.10696	6.44986	6.85869	6.298	5.31603	8.14097		11.3987	16.6962	10.4625	11.9899	9.3069	12.1802	17.1404	15.0849		ENSG00000188010	MORN2	-0.0349043	-0.0448847	-0.248192	-0.578086	-0.48942	-0.61246	-0.857005	-0.242152		0.24344	0.794098	0.119809	0.316396	-0.0490531	0.33911	0.831974	0.647676		ENSG00000188010	MORN2	-0.278345	-0.838983	-0.368001	-0.894481	-0.440366	-0.951569	-1.68898
ENSG00000265354	TIMM23	45.7367	42.5103	39.723	38.0264	36.0302	44.5345	43.2827	33.7789	34.9359		47.4896	55.8826	43.2135	43.0331	47.4131	49.8014	61.7439	64.7175		ENSG00000265354	TIMM23	-0.105541	-0.203377	-0.266352	-0.344144	-0.0384284	-0.079563	-0.43723	-0.388642		0.054259	0.289046	-0.0818707	-0.0879063	0.0519332	0.122834	0.432945	0.500803		ENSG00000265354	TIMM23	-0.1598	-0.492423	-0.184481	-0.256238	-0.0903616	-0.202398	-0.870175
ENSG00000179958	DCTPP1	76.7723	74.2465	72.102	84.6687	71.6602	88.2548	78.1145	90.1233	75.9043		82.8809	94.6951	111.315	98.0561	108.494	110.118	178.672	140.575		ENSG00000179958	DCTPP1	-0.0482626	-0.0905474	0.141242	-0.0994154	0.201088	0.0250031	0.231313	-0.0164047		0.110453	0.302703	0.535992	0.353021	0.498952	0.520393	1.21865	0.872684		ENSG00000179958	DCTPP1	-0.158715	-0.39325	-0.39475	-0.452436	-0.297865	-0.49539	-0.987338
ENSG00000235508	RPS2P7	20.6761	25.7507	33.1749	16.1776	18.371	24.2403	23.5532	19.2429	20.0596		19.4739	29.6234	36.6823	37.0085	29.6128	28.917	40.2622	37.1486		ENSG00000235508	RPS2P7	0.316648	0.682128	-0.353968	-0.170535	0.229445	0.187962	-0.103636	-0.0436713		-0.0864182	0.518772	0.827122	0.839892	0.51826	0.483953	0.961463	0.845346		ENSG00000235508	RPS2P7	0.403066	0.163356	-1.18109	-1.01043	-0.288815	-0.295991	-1.0651
ENSG00000143106	PSMA5	59.4491	75.3163	78.7225	65.5101	63.8314	61.8848	65.1329	51.4713	67.939		82.4727	98.7757	85.0003	79.0622	78.5554	93.2937	140.178	125.75		ENSG00000143106	PSMA5	0.341307	0.40512	0.140061	0.10261	0.0579301	0.13173	-0.207887	0.192585		0.472262	0.732501	0.515812	0.411332	0.402055	0.650124	1.23753	1.08084		ENSG00000143106	PSMA5	-0.130955	-0.32738	-0.375751	-0.308722	-0.344125	-0.518394	-1.44542
ENSG00000214784	RPS3AP21	3.65378	3.89699	3.87101	2.18125	2.31305	3.22578	3.30966	3.40558	3.51409		4.02306	4.61016	5.48491	4.9859	4.94632	5.8126	8.81138	6.50209		ENSG00000214784	RPS3AP21	0.0929705	0.083319	-0.744237	-0.659591	-0.179742	-0.142705	-0.101489	-0.0562387		0.138904	0.335426	0.586079	0.448465	0.436967	0.669795	1.26998	0.831515		ENSG00000214784	RPS3AP21	-0.0459335	-0.252107	-1.33032	-1.10806	-0.616709	-0.8125	-1.37147
ENSG00000185721	DRG1	91.0436	77.2266	80.3505	76.6708	77.1314	76.2912	85.7299	72.9015	73.298		83.0849	101.33	92.0387	97.5219	90.4656	103.517	128.376	135.504		ENSG00000185721	DRG1	-0.237459	-0.18025	-0.24788	-0.239238	-0.25504	-0.0867587	-0.320608	-0.312783		-0.13197	0.154432	0.0156838	0.0991689	-0.00918725	0.185237	0.495746	0.573703		ENSG00000185721	DRG1	-0.105489	-0.334682	-0.263564	-0.338407	-0.245853	-0.271996	-0.816354
ENSG00000164758	MED30	5.88903	7.28457	9.37	4.76239	4.18129	6.76474	6.42653	5.50984	4.94901		6.96747	10.622	8.68708	6.70723	6.47578	8.49983	9.06864	9.14628		ENSG00000164758	MED30	0.306813	0.670019	-0.306346	-0.494083	0.200004	0.126009	-0.09602	-0.250891		0.242605	0.85096	0.560842	0.187686	0.137023	0.529404	0.622856	0.635154		ENSG00000164758	MED30	0.0642076	-0.180941	-0.867188	-0.681769	0.0629807	-0.403395	-0.718876
ENSG00000233476	EEF1A1P6	263.33	255.495	225.387	237.174	227.035	243.969	232.223	210.869	233.013		313.886	310.126	339.304	311.708	304.004	287.417	480.059	430.352		ENSG00000233476	EEF1A1P6	-0.0435782	-0.22447	-0.150925	-0.213957	-0.110174	-0.181363	-0.320524	-0.176459		0.25337	0.235985	0.365705	0.243323	0.207217	0.126274	0.86634	0.708645		ENSG00000233476	EEF1A1P6	-0.296948	-0.460455	-0.51663	-0.45728	-0.31739	-0.307637	-1.18686
ENSG00000175305	CCNE2	20.3752	10.825	13.5304	16.0322	15.5686	10.2411	13.6885	23.0361	11.3329		13.2644	10.622	13.1257	13.2957	13.8953	13.8159	30.3253	20.8934		ENSG00000175305	CCNE2	-0.912451	-0.590606	-0.345845	-0.388172	-0.992448	-0.573848	0.177084	-0.846292		-0.61925	-0.939751	-0.634414	-0.615849	-0.552221	-0.560486	0.573708	0.0362335		ENSG00000175305	CCNE2	-0.293201	0.349146	0.288569	0.227677	-0.440228	-0.0133624	-0.396624
ENSG00000242616	GNG10	16.7644	12.0221	12.8792	13.1602	14.9904	15.3459	13.6564	15.0344	12.6507		12.8563	13.8305	25.7442	22.9411	16.7264	18.3141	33.4125	23.3208		ENSG00000242616	GNG10	-0.479714	-0.380354	-0.349221	-0.161365	-0.127544	-0.295826	-0.157134	-0.406181		-0.382925	-0.277551	0.618847	0.452533	-0.00327531	0.127552	0.994986	0.476219		ENSG00000242616	GNG10	-0.0967887	-0.102803	-0.968069	-0.613899	-0.124269	-0.423378	-1.15212
ENSG00000166136	NDUFB8	52.0126	48.0119	52.7831	54.6765	52.8888	46.1631	57.0033	50.6684	42.9012		56.2354	69.0277	72.0648	70.0104	56.9152	64.2599	93.7415	79.0655		ENSG00000166136	NDUFB8	-0.115469	0.0212158	0.0720606	0.0241019	-0.172122	0.132184	-0.0377759	-0.277845		0.112617	0.408315	0.470432	0.428707	0.129954	0.305057	0.849826	0.604186		ENSG00000166136	NDUFB8	-0.228086	-0.387099	-0.398372	-0.404605	-0.302076	-0.172873	-0.887602
ENSG00000085871	MGST2	6.74874	5.78181	3.43687	6.68915	8.22913	5.38674	6.16947	6.9496	5.62254		6.0929	6.16764	7.00674	8.04274	7.45202	4.58582	12.4453	10.36		ENSG00000085871	MGST2	-0.223099	-0.973522	-0.0127957	0.286121	-0.325208	-0.129473	0.0423103	-0.263397		-0.147491	-0.1299	0.0541237	0.253067	0.143013	-0.557439	0.882906	0.618333		ENSG00000085871	MGST2	-0.0756076	-0.843622	-0.0669193	0.0330536	-0.468221	0.427966	-0.840596
ENSG00000168275	COA6	17.6241	17.3709	16.8588	15.8867	13.8783	12.9031	13.4636	11.6288	16.5162		18.4828	26.4772	20.2593	19.6172	20.2734	20.3879	32.0618	30.4298		ENSG00000168275	COA6	-0.0208786	-0.064051	-0.149728	-0.344718	-0.449831	-0.388488	-0.599847	-0.0936671		0.0686295	0.587203	0.201034	0.154565	0.202039	0.210164	0.863306	0.787934		ENSG00000168275	COA6	-0.089508	-0.651254	-0.350761	-0.499283	-0.65187	-0.598652	-1.46315
ENSG00000259706	HSP90B2P	2.14928	2.64893	2.78568	2.76291	1.28997	2.50546	1.83156	1.5782	1.31778		1.63255	1.86898	2.31444	2.34456	2.34299	2.07384	1.5436	2.42745		ENSG00000259706	HSP90B2P	0.301557	0.374173	0.362334	-0.736515	0.22122	-0.230781	-0.445579	-0.705741		-0.396731	-0.201602	0.10681	0.125464	0.124499	-0.0515482	-0.477557	0.175586		ENSG00000259706	HSP90B2P	0.698288	0.575775	0.255524	-0.861979	0.0967209	-0.179233	0.0319781
ENSG00000147082	CCNB3	2.19227	2.77629	1.48328	1.56323	1.64583	1.44064	1.5745	1.46744	1.20065		2.12814	1.24599	1.87058	1.42454	2.47316	1.72333	1.70439	2.21071		ENSG00000147082	CCNB3	0.340733	-0.56363	-0.487897	-0.413612	-0.605715	-0.47753	-0.579117	-0.868612		-0.0428302	-0.815133	-0.22894	-0.621924	0.173933	-0.347221	-0.363168	0.0120874		ENSG00000147082	CCNB3	0.383563	0.251503	-0.258957	0.208312	-0.779648	-0.130309	-0.215949
ENSG00000167641	PPP1R14A	3.39586	3.05646	5.42664	3.27187	4.44818	4.41587	5.26975	4.90071	2.40129		4.28543	4.9528	5.26298	4.48138	4.97886	4.46898	8.07173	4.42142		ENSG00000167641	PPP1R14A	-0.151917	0.676281	-0.0536645	0.389436	0.378919	0.633957	0.529212	-0.499967		0.335662	0.544466	0.632101	0.400163	0.552038	0.396168	1.2491	0.380732		ENSG00000167641	PPP1R14A	-0.487579	0.131815	-0.685765	-0.0107273	-0.173119	0.237789	-0.719887
ENSG00000119013	NDUFB3	18.5268	21.8028	18.7762	20.7945	20.4616	19.9184	15.7771	17.5816	18.2733		23.5845	25.9477	26.1881	25.7902	25.415	24.9445	43.2851	33.6375		ENSG00000119013	NDUFB3	0.234897	0.0192897	0.16659	0.143306	0.104487	-0.23178	-0.0755438	-0.0198802		0.348222	0.485992	0.499296	0.477207	0.456065	0.429109	1.22426	0.860456		ENSG00000119013	NDUFB3	-0.113326	-0.466703	-0.332705	-0.333901	-0.351578	-0.660889	-1.2998
ENSG00000198258	UBL5	19.6014	23.3565	24.3475	22.7213	21.1288	25.2112	23.1034	21.2641	19.9717		22.4475	33.6105	32.1803	33.2987	35.4378	33.6196	50.8101	36.7585		ENSG00000198258	UBL5	0.252862	0.312816	0.213085	0.108254	0.363103	0.237143	0.11746	0.0269995		0.195595	0.777953	0.715216	0.764506	0.854329	0.778343	1.37416	0.907118		ENSG00000198258	UBL5	0.0572664	-0.465137	-0.50213	-0.656252	-0.491225	-0.5412	-1.2567
ENSG00000100632	ERH	86.4011	86.4469	82.6659	86.5591	76.4197	86.9081	92.2207	85.9147	84.0453		91.0727	119.054	119.115	111.292	116.987	127.497	224.626	154.663		ENSG00000100632	ERH	0.000764678	-0.0637583	0.00263523	-0.177105	0.00844055	0.0940405	-0.00814433	-0.0398831		0.0759695	0.462496	0.463227	0.365234	0.437227	0.561347	1.3784	0.840007		ENSG00000100632	ERH	-0.0752048	-0.526254	-0.460592	-0.542339	-0.428786	-0.467307	-1.38655
ENSG00000105708	ZNF14	21.7507	15.6644	24.6008	14.7598	13.2556	17.8201	20.822	15.9481	14.7006		15.4509	23.6426	15.7572	13.4145	26.7166	34.1454	23.5399	27.0487		ENSG00000105708	ZNF14	-0.473577	0.17764	-0.559395	-0.714465	-0.28756	-0.0629583	-0.447681	-0.565188		-0.493374	0.120326	-0.46505	-0.697276	0.296675	0.650627	0.114043	0.314496		ENSG00000105708	ZNF14	0.0197971	0.057314	-0.0943449	-0.0171892	-0.584236	-0.713585	-0.561724
ENSG00000182774	RPS17	796.825	804.155	847.714	798.299	831.409	773.967	678.931	632.386	751.663		998.331	1185.87	1010.52	970.826	831.405	875.424	1463.3	1382.91		ENSG00000182774	RPS17	0.0132115	0.0893153	0.00266768	0.0612962	-0.0419893	-0.230998	-0.333458	-0.0841753		0.325256	0.573611	0.342769	0.284951	0.0612895	0.13572	0.876891	0.795372		ENSG00000182774	RPS17	-0.312045	-0.484295	-0.340101	-0.223655	-0.103279	-0.366718	-1.21035
ENSG00000159199	ATP5MC1	24.5448	29.0364	26.2288	33.3731	32.1603	30.5979	29.5299	26.4694	21.9631		31.4848	30.7136	39.187	34.8716	31.2074	34.9924	65.3135	40.3997		ENSG00000159199	ATP5MC1	0.242445	0.0957332	0.443267	0.389865	0.318016	0.266759	0.108907	-0.160339		0.359239	0.323461	0.674958	0.506637	0.346471	0.511626	1.41196	0.718927		ENSG00000159199	ATP5MC1	-0.116794	-0.227728	-0.231691	-0.116772	-0.0284544	-0.244867	-1.30306
ENSG00000241549	GUSBP2	4.59946	4.78846	3.94336	4.14437	4.00336	4.13401	3.79165	4.78996	4.94901		4.66442	3.95601	3.99479	4.62977	4.55582	5.14079	7.04267	9.10293		ENSG00000241549	GUSBP2	0.0580955	-0.22204	-0.150314	-0.200254	-0.153925	-0.278639	0.0585487	0.105674		0.0202317	-0.217418	-0.203345	0.00947422	-0.0137535	0.160526	0.614657	0.984866		ENSG00000241549	GUSBP2	0.0378638	-0.00462122	0.0530314	-0.209728	-0.140171	-0.439164	-0.556108
ENSG00000144827	ABHD10	55.1506	49.0307	45.5476	51.8409	55.0684	47.6037	42.9292	46.8475	45.8881		51.1045	52.1757	58.3366	70.782	52.0015	58.0968	98.9833	84.3972		ENSG00000144827	ABHD10	-0.169689	-0.276	-0.0892841	-0.00214966	-0.212302	-0.361416	-0.235404	-0.265254		-0.109925	-0.0799962	0.0810264	0.360007	-0.0848233	0.075083	0.843809	0.613819		ENSG00000144827	ABHD10	-0.0597645	-0.196004	-0.170311	-0.362157	-0.127478	-0.436499	-1.07921
ENSG00000117122	MFAP2	2.70809	3.08193	2.71332	3.41728	4.53714	2.78732	1.92796	2.60264	1.93275		2.91526	2.77232	3.32899	3.502	2.70095	3.65113	3.40878	3.55448		ENSG00000117122	MFAP2	0.186557	0.00278176	0.335572	0.744506	0.0416018	-0.490204	-0.0573036	-0.486624		0.106347	0.0338174	0.297807	0.370902	-0.00381004	0.431065	0.331977	0.392359		ENSG00000117122	MFAP2	0.0802101	-0.0310356	0.0377646	0.373604	0.0454118	-0.921269	-0.389281
ENSG00000145912	NHP2	62.5011	76.2587	77.8542	80.0517	71.6602	76.5104	69.0531	63.5154	62.8729		82.1229	112.98	108.874	97.2845	83.7621	86.8969	146.803	115.564		ENSG00000145912	NHP2	0.287021	0.316894	0.35705	0.197289	0.291775	0.143823	0.0232256	0.00855654		0.393903	0.854113	0.800705	0.638328	0.422415	0.475423	1.23192	0.886737		ENSG00000145912	NHP2	-0.106882	-0.53722	-0.443654	-0.441038	-0.13064	-0.3316	-1.2087
ENSG00000198189	HSD17B11	23.7711	21.599	19.138	26.8293	25.1322	22.7997	24.9028	24.4482	22.5487		25.4502	31.0874	35.8263	33.4471	23.7879	25.6163	53.9295	41.44		ENSG00000198189	HSD17B11	-0.138242	-0.312769	0.174604	0.0803316	-0.0601928	0.0671021	0.0405214	-0.0761594		0.0984727	0.387124	0.591813	0.492675	0.00102238	0.107858	1.18187	0.801819		ENSG00000198189	HSD17B11	-0.236714	-0.699893	-0.417209	-0.412344	-0.0612151	-0.0407562	-1.14135
ENSG00000203760	CENPW	16.1196	16.3266	18.9571	18.3588	15.6131	12.7778	16.1627	13.3454	13.4414		15.48	19.9358	19.4033	19.7952	16.6288	20.3587	30.261	24.6646		ENSG00000203760	CENPW	0.0184074	0.233919	0.187656	-0.0460594	-0.335173	0.00385306	-0.27247	-0.262135		-0.0584082	0.306545	0.267483	0.296335	0.0448632	0.336829	0.908641	0.613625		ENSG00000203760	CENPW	0.0768156	-0.072626	-0.079827	-0.342395	-0.380036	-0.332976	-1.18111
ENSG00000123353	ORMDL2	24.2009	20.8094	23.6602	18.3588	20.1947	21.5783	20.5006	19.1045	17.6583		20.9607	28.2528	22.5737	23.4753	25.5126	25.3242	34.3772	32.3804		ENSG00000123353	ORMDL2	-0.217825	-0.0326013	-0.398588	-0.261082	-0.165483	-0.239393	-0.341151	-0.454715		-0.207373	0.223331	-0.100416	-0.0439182	0.0761492	0.0654579	0.506392	0.420061		ENSG00000123353	ORMDL2	-0.0104526	-0.255933	-0.298173	-0.217164	-0.241632	-0.304851	-0.847543
ENSG00000272047	GTF2H5	19.2576	22.5414	19.6806	14.9052	20.862	20.4195	19.376	23.0361	17.6876		21.5729	21.8359	28.7244	23.2379	25.3499	23.3672	42.4811	32.4238		ENSG00000272047	GTF2H5	0.227152	0.0313509	-0.369612	0.115449	0.0845215	0.00884452	0.258472	-0.122689		0.163797	0.18128	0.576854	0.271053	0.396555	0.279062	1.1414	0.751627		ENSG00000272047	GTF2H5	0.0633552	-0.149929	-0.946466	-0.155603	-0.312034	-0.270218	-0.882924
ENSG00000109674	NEIL3	31.9383	29.0109	27.8568	31.2645	30.8259	28.4996	28.3731	30.2072	26.4142		34.7208	36.7878	38.0773	31.8742	35.9259	36.3068	55.055	48.4189		ENSG00000109674	NEIL3	-0.138693	-0.197261	-0.0307624	-0.0511467	-0.164347	-0.170764	-0.0803955	-0.273973		0.12051	0.203939	0.253644	-0.00290114	0.169737	0.184953	0.785585	0.600282		ENSG00000109674	NEIL3	-0.259203	-0.401199	-0.284406	-0.0482455	-0.334084	-0.355717	-0.865981
ENSG00000226525	RPS7P10	6.44784	6.95345	8.71881	8.57956	9.0298	8.64383	6.45866	7.3926	7.02818		9.06646	12.5845	10.3357	10.0015	10.9014	14.4585	22.3179	12.8741		ENSG00000226525	RPS7P10	0.108912	0.435314	0.412087	0.485877	0.422854	0.00241826	0.197265	0.124334		0.491723	0.964757	0.680751	0.633325	0.757629	1.16503	1.79131	0.997588		ENSG00000226525	RPS7P10	-0.382811	-0.529443	-0.268664	-0.147448	-0.334775	-1.16261	-1.59405
ENSG00000079150	FKBP7	6.61979	7.99774	6.29491	7.45259	4.893	5.91915	6.33013	5.62059	3.83621		9.15392	9.09571	6.7531	6.76658	5.36936	7.18543	10.5158	7.02226		ENSG00000079150	FKBP7	0.272808	-0.0726001	0.170957	-0.436067	-0.161396	-0.0645495	-0.236063	-0.787102		0.467605	0.458402	0.0287649	0.0316425	-0.302034	0.118289	0.667697	0.0851508		ENSG00000079150	FKBP7	-0.194797	-0.531002	0.142192	-0.467709	0.140638	-0.182838	-0.90376
ENSG00000135940	COX5B	71.5281	92.4834	90.7696	77.5433	76.3307	86.7515	77.761	75.8087	81.4976		94.367	117.684	127.865	105.387	107.029	109.037	220.124	149.158		ENSG00000135940	COX5B	0.370685	0.3437	0.116492	0.0937543	0.278379	0.120537	0.0838545	0.188247		0.399772	0.718331	0.83804	0.559109	0.581424	0.608241	1.62173	1.06026		ENSG00000135940	COX5B	-0.0290874	-0.374631	-0.721548	-0.465355	-0.303045	-0.487704	-1.53788
ENSG00000238072	CDC26P1	2.23525	1.65558	1.88124	2.03583	1.86823	1.44064	2.24929	1.13519	1.61062		2.41967	3.33302	2.44126	2.34456	1.82233	2.77486	2.73346	2.94762		ENSG00000238072	CDC26P1	-0.433098	-0.248757	-0.134822	-0.258762	-0.633729	0.00902855	-0.9775	-0.472818		0.11437	0.576391	0.127189	0.06888	-0.294654	0.311977	0.290288	0.39911		ENSG00000238072	CDC26P1	-0.547469	-0.825148	-0.26201	-0.327642	-0.339075	-0.302948	-1.26779
ENSG00000124172	ATP5F1E	57.9446	64.797	64.3238	66.3826	62.9417	64.0771	55.4288	53.5756	62.9607		74.5724	100.863	90.6437	88.3514	76.2124	78.4263	148.185	115.217		ENSG00000124172	ATP5F1E	0.161252	0.150678	0.196129	0.119342	0.145134	-0.0640389	-0.113099	0.119778		0.363966	0.799646	0.645532	0.608578	0.395351	0.436662	1.35466	0.991608		ENSG00000124172	ATP5F1E	-0.202715	-0.648969	-0.449403	-0.489236	-0.250217	-0.500701	-1.46776
ENSG00000214736	TOMM6	41.3952	46.2035	38.3121	47.2603	47.1952	27.0903	47.0422	25.9156	42.4912		55.9147	62.2371	58.5903	55.4978	42.4342	57.3666	100.398	77.7217		ENSG00000214736	TOMM6	0.15854	-0.111662	0.191167	0.189177	-0.611687	0.184493	-0.67564	0.0377014		0.433766	0.588313	0.501199	0.42297	0.0357666	0.470748	1.2782	0.908855		ENSG00000214736	TOMM6	-0.275225	-0.699975	-0.310032	-0.233792	-0.647454	-0.286255	-1.95384
ENSG00000236603	RANP1	12.5518	10.9014	9.58707	13.7418	14.0118	13.1223	10.8608	12.2379	11.2158		15.9756	13.5813	20.6398	17.7178	15.4247	14.8382	25.0192	20.5033		ENSG00000236603	RANP1	-0.203384	-0.388733	0.130681	0.158744	0.0641302	-0.20876	-0.0365345	-0.162362		0.347978	0.113724	0.717531	0.497302	0.297349	0.241421	0.995139	0.707959		ENSG00000236603	RANP1	-0.551362	-0.502457	-0.58685	-0.338558	-0.233219	-0.450181	-1.03167
ENSG00000185088	RPS27L	64.3495	47.6044	48.5504	57.4758	58.8049	55.6212	51.1552	52.8834	62.7265		61.3079	77.5005	70.321	69.8323	60.2345	75.5346	117.603	114.654		ENSG00000185088	RPS27L	-0.434834	-0.406447	-0.162974	-0.129992	-0.210294	-0.331049	-0.283114	-0.0368541		-0.0698548	0.268276	0.128027	0.117966	-0.0953389	0.231209	0.869923	0.833281		ENSG00000185088	RPS27L	-0.364979	-0.674723	-0.291001	-0.247958	-0.114955	-0.562258	-1.15304
ENSG00000204899	MZT1	81.1569	74.9088	68.0863	81.724	77.7542	80.1747	80.1388	80.9586	74.8794		80.607	99.3675	110.586	102.359	102.181	104.393	167.545	136.847		ENSG00000204899	MZT1	-0.115578	-0.253349	0.0100464	-0.0617934	-0.0175667	-0.018212	-0.00352798	-0.116145		-0.00980873	0.292062	0.446383	0.334858	0.332336	0.363242	1.04576	0.753783		ENSG00000204899	MZT1	-0.10577	-0.545411	-0.436337	-0.396652	-0.349903	-0.381454	-1.04929
ENSG00000170270	GON7	5.20126	6.29122	6.90992	6.28926	5.3823	5.26146	6.55506	5.8144	5.24185		8.16273	6.57259	8.49686	8.9034	7.80998	6.25074	15.0501	9.57975		ENSG00000170270	GON7	0.274478	0.409809	0.274028	0.0493602	0.0166025	0.333747	0.16077	0.0112142		0.65019	0.3376	0.708068	0.775494	0.586458	0.265165	1.53284	0.881127		ENSG00000170270	GON7	-0.375713	0.0722088	-0.43404	-0.726134	-0.569855	0.0685827	-1.37207
ENSG00000166710	B2M	63.0599	62.8612	52.4937	63.656	58.0487	58.9096	54.497	56.8427	60.618		62.6198	68.0932	77.3911	75.0853	61.1131	73.3731	143.844	110.406		ENSG00000166710	B2M	-0.00455286	-0.264578	0.0135733	-0.119459	-0.0982207	-0.210547	-0.149748	-0.0569765		-0.0101043	0.110788	0.295445	0.251808	-0.0452414	0.218528	1.18971	0.808017		ENSG00000166710	B2M	0.00555147	-0.375367	-0.281872	-0.371266	-0.0529794	-0.429076	-1.33946
ENSG00000181458	TMEM45A	20.0743	16.6577	14.5796	13.2329	12.4549	12.8092	16.5483	20.1289	20.4988		16.9668	23.3	23.081	22.6146	20.8266	18.4017	31.3222	37.322		ENSG00000181458	TMEM45A	-0.269158	-0.4614	-0.601221	-0.688636	-0.648173	-0.278665	0.00392029	0.030194		-0.242633	0.21498	0.201358	0.171907	0.0530798	-0.12551	0.641836	0.894678		ENSG00000181458	TMEM45A	-0.0265255	-0.676379	-0.802579	-0.860543	-0.701253	-0.153155	-0.637916
ENSG00000212664		42.3408	38.3077	33.9346	42.607	43.3253	36.5171	31.1365	29.9857	36.283		56.1479	58.5926	47.6521	43.3892	42.6295	37.7965	65.5386	66.0179		ENSG00000212664		-0.144417	-0.319293	0.00904005	0.0331582	-0.21348	-0.443442	-0.497775	-0.222758		0.407183	0.468668	0.170491	0.0352867	0.00980164	-0.163797	0.630295	0.640808		ENSG00000212664		-0.5516	-0.787961	-0.161451	-0.00212842	-0.223281	-0.279645	-1.12807
ENSG00000254560	BBOX1-AS1	3.48184	3.23476	3.43687	2.10854	2.04616	2.59941	3.47033	3.73783	2.43058		4.05221	3.70681	2.66319	1.95875	3.12399	4.2061	5.43475	4.42142		ENSG00000254560	BBOX1-AS1	-0.106192	-0.0187514	-0.723606	-0.766928	-0.421662	-0.00477725	0.102353	-0.518549		0.218862	0.0903316	-0.386691	-0.829917	-0.156457	0.272636	0.642366	0.344663		ENSG00000254560	BBOX1-AS1	-0.325053	-0.109083	-0.336915	0.062989	-0.265205	-0.277413	-0.540013
ENSG00000124787	RPP40	16.3345	12.8881	17.51	14.2872	16.992	12.2767	13.1423	10.5767	13.1778		19.0658	19.4686	14.9646	16.4713	16.5637	15.656	21.9963	23.9711		ENSG00000124787	RPP40	-0.341888	0.100251	-0.193207	0.0569334	-0.411997	-0.313713	-0.627039	-0.309813		0.223062	0.253221	-0.126371	0.0120273	0.0200967	-0.0612055	0.429334	0.553367		ENSG00000124787	RPP40	-0.56495	-0.15297	-0.0668363	0.0449061	-0.432094	-0.252508	-1.05637
ENSG00000181061	HIGD1A	73.8923	71.3938	67.616	66.6007	67.9237	61.509	62.5623	60.6082	76.8121		71.7446	87.7799	92.3875	89.1527	84.4454	93.3521	175.777	139.708		ENSG00000181061	HIGD1A	-0.0496242	-0.12806	-0.149887	-0.121509	-0.264626	-0.240131	-0.28591	0.0559099		-0.0425543	0.248466	0.322273	0.270854	0.192595	0.337259	1.25025	0.918922		ENSG00000181061	HIGD1A	-0.00706985	-0.376526	-0.47216	-0.392364	-0.457222	-0.57739	-1.53616
ENSG00000196205	EEF1A1P5	787.884	703.241	607.82	739.987	700.143	702.437	657.691	631.527	674.529		901.982	925.24	939.822	863.125	829.127	789.258	1282.09	1226.34		ENSG00000196205	EEF1A1P5	-0.163964	-0.374338	-0.0904817	-0.170332	-0.165615	-0.260573	-0.319137	-0.224101		0.195116	0.231844	0.254405	0.131587	0.073611	0.00251387	0.70244	0.638302		ENSG00000196205	EEF1A1P5	-0.359079	-0.606182	-0.344887	-0.301919	-0.239226	-0.263087	-1.02158
ENSG00000283886		2.70809	2.75082	2.27919	1.19968	4.27025	2.19228	2.9562	1.02444	2.31344		3.00272	2.39853	2.0291	2.49295	2.5057	2.21989	2.73346	4.20469		ENSG00000283886		0.0225812	-0.248757	-1.17462	0.657043	-0.304849	0.126467	-1.40244	-0.227238		0.148991	-0.17513	-0.416438	-0.119424	-0.112063	-0.286792	0.0134479	0.63472		ENSG00000283886		-0.12641	-0.0736275	-0.758185	0.776466	-0.192786	0.413259	-1.41589
ENSG00000169288	MRPL1	28.8004	22.0575	24.4922	24.0301	19.9278	25.7436	19.8258	17.9139	20.8503		29.7357	33.1744	25.9344	25.3153	27.8556	30.8155	45.2146	37.8855		ENSG00000169288	MRPL1	-0.38482	-0.233762	-0.261248	-0.531302	-0.161874	-0.538705	-0.685008	-0.466022		0.0461067	0.203984	-0.151218	-0.186076	-0.0481198	0.0975709	0.6507	0.39556		ENSG00000169288	MRPL1	-0.430927	-0.437747	-0.110029	-0.345226	-0.113755	-0.636276	-1.33571
ENSG00000242852	ZNF709	15.8617	12.8626	14.8328	15.6323	9.87496	14.6569	13.2065	13.8992	14.1735		16.9377	14.5781	14.7427	16.2339	16.4986	21.1181	18.5232	25.7483		ENSG00000242852	ZNF709	-0.302364	-0.0967539	-0.021021	-0.683701	-0.113964	-0.264297	-0.190546	-0.162352		0.0946879	-0.121748	-0.105548	0.033459	0.0567954	0.412936	0.223785	0.698929		ENSG00000242852	ZNF709	-0.397052	0.0249945	0.0845272	-0.71716	-0.170759	-0.677233	-0.414331
ENSG00000184227	ACOT1	5.41619	5.2724	5.67989	4.21707	5.91608	4.69773	6.52293	4.9284	5.03686		5.30577	5.85614	6.81651	6.94465	6.31307	6.71808	7.9431	9.14628		ENSG00000184227	ACOT1	-0.0388194	0.0685838	-0.361036	0.127363	-0.205313	0.268241	-0.136159	-0.104754		-0.0297147	0.112673	0.331755	0.358624	0.221063	0.310771	0.552424	0.755907		ENSG00000184227	ACOT1	-0.00910462	-0.044089	-0.692791	-0.231261	-0.426376	-0.0425298	-0.688583
ENSG00000243678	NME2	247.253	282.774	255.269	302.139	300.208	305.259	266.38	274.911	262.297		353.067	393.047	407.754	408.725	360.886	370.254	727.003	475.693		ENSG00000243678	NME2	0.193658	0.0460299	0.289222	0.27997	0.304043	0.107494	0.152972	0.0852136		0.513953	0.668712	0.721709	0.725141	0.545554	0.582525	1.55597	0.944041		ENSG00000243678	NME2	-0.320295	-0.622682	-0.432488	-0.445171	-0.241511	-0.475031	-1.403
ENSG00000175279	CENPS	6.8777	7.64115	6.54815	8.03425	7.0726	5.60596	8.00103	8.02941	7.02818		8.3668	8.28582	9.57482	9.1705	9.82756	9.08401	13.1527	12.7441		ENSG00000175279	CENPS	0.151864	-0.0708392	0.224238	0.0403151	-0.294964	0.218259	0.223368	0.0312241		0.282749	0.268718	0.477318	0.415074	0.514907	0.401404	0.935366	0.889832		ENSG00000175279	CENPS	-0.130885	-0.339557	-0.253081	-0.374759	-0.809871	-0.183144	-0.711997
ENSG00000239779	WBP1	36.4948	33.1117	26.5905	45.8061	38.8771	44.2527	41.2904	33.0037	27.4977		46.994	40.8061	45.845	40.7479	48.3243	46.1211	52.9969	49.8494		ENSG00000239779	WBP1	-0.140351	-0.456777	0.32785	0.0912289	0.278073	0.178117	-0.145065	-0.408378		0.364786	0.161094	0.329073	0.159034	0.405057	0.337736	0.538217	0.449885		ENSG00000239779	WBP1	-0.505137	-0.617872	-0.00122255	-0.0678052	-0.126984	-0.159618	-0.683281
ENSG00000137547	MRPL15	49.6484	51.2467	49.2377	54.4221	53.0223	48.3867	51.4444	48.4257	50.2222		59.5588	72.4542	69.3699	71.1381	60.5924	69.3131	107.795	90.9426		ENSG00000137547	MRPL15	0.0457111	-0.0119828	0.132444	0.0948516	-0.0371377	0.0512657	-0.0359751	0.0165773		0.262567	0.545322	0.482562	0.518876	0.287391	0.48138	1.11847	0.873209		ENSG00000137547	MRPL15	-0.216856	-0.557305	-0.350117	-0.424024	-0.324528	-0.430114	-1.15444
ENSG00000100744	GSKIP	14.4002	12.0221	16.5693	10.8699	11.6097	13.1223	17.5123	14.2038	15.5206		15.7424	23.1442	13.9818	16.5603	20.6965	22.5786	29.8107	28.089		ENSG00000100744	GSKIP	-0.260401	0.202429	-0.405753	-0.310751	-0.134063	0.28228	-0.0198148	0.108093		0.128569	0.684565	-0.0425406	0.201643	0.523296	0.648868	1.04975	0.96392		ENSG00000100744	GSKIP	-0.388969	-0.482135	-0.363212	-0.512394	-0.657359	-0.366588	-1.06956
ENSG00000144867	SRPRB	67.8313	72.0306	59.2228	70.4906	70.6371	64.2337	61.9517	68.8038	64.0443		75.3012	76.1299	91.5631	89.5385	75.7894	86.0499	146.674	115.867		ENSG00000144867	SRPRB	0.0866585	-0.1958	0.0554787	0.0584739	-0.0786214	-0.130807	0.0205361	-0.0828824		0.150721	0.166511	0.432815	0.400556	0.160044	0.343221	1.11259	0.77245		ENSG00000144867	SRPRB	-0.0640625	-0.362311	-0.377337	-0.342083	-0.238665	-0.474028	-1.09205
ENSG00000237550		71.5281	83.7725	83.0638	66.9279	77.7542	79.3291	71.4309	76.2794	83.6646		92.3263	122.076	121.112	117.733	117.182	111.111	198.288	151.325		ENSG00000237550		0.227967	0.21571	-0.0959027	0.12041	0.14934	-0.00196223	0.0927844	0.226107		0.368232	0.771194	0.759759	0.718932	0.712173	0.635423	1.47102	1.08107		ENSG00000237550		-0.140265	-0.555484	-0.855662	-0.598522	-0.562833	-0.637385	-1.37823
ENSG00000241511	RPS15AP24	11.4342	8.8128	6.18637	9.343	10.8091	9.2702	10.1539	9.1923	10.1616		15.4509	13.1452	12.2063	12.8209	10.0554	10.6613	22.7681	18.3793		ENSG00000241511	RPS15AP24	-0.375681	-0.886187	-0.291395	-0.0811097	-0.302681	-0.171316	-0.314856	-0.170229		0.434337	0.201181	0.094274	0.165144	-0.185389	-0.100969	0.99366	0.684725		ENSG00000241511	RPS15AP24	-0.810017	-1.08737	-0.385669	-0.246254	-0.117292	-0.0703475	-1.30852
ENSG00000132432	SEC61G	15.3889	15.2568	17.3653	16.941	14.679	11.9949	13.1744	11.6842	15.3449		18.92	18.8144	20.1959	21.9914	20.5337	18.9567	28.8782	27.7423		ENSG00000132432	SEC61G	-0.01243	0.174318	0.138633	-0.0681334	-0.359467	-0.22415	-0.397329	-0.00413115		0.298029	0.289953	0.392176	0.515053	0.416111	0.30082	0.908093	0.8502		ENSG00000132432	SEC61G	-0.310459	-0.115635	-0.253542	-0.583186	-0.775578	-0.52497	-1.30542
ENSG00000174547	MRPL11	44.4901	48.2666	44.8964	44.2429	44.4818	46.7581	45.4677	37.3783	39.7678		54.1364	61.6141	66.1994	57.3676	55.5485	58.4473	95.1886	71.8698		ENSG00000174547	MRPL11	0.117541	0.0131153	-0.00803849	-0.000270569	0.0717317	0.0313565	-0.251284	-0.161886		0.283114	0.469776	0.573333	0.36675	0.320263	0.393651	1.0973	0.691901		ENSG00000174547	MRPL11	-0.165573	-0.45666	-0.581371	-0.36702	-0.248531	-0.362295	-1.34859
ENSG00000150551	LYPD1	2.66511	2.8527	1.88124	2.76291	1.15653	2.66205	2.50635	3.40558	1.87418		3.09018	2.21163	3.07535	2.4336	1.78979	2.62881	3.15151	3.38109		ENSG00000150551	LYPD1	0.0981322	-0.502514	0.0519943	-1.2044	-0.0016571	-0.0886088	0.353706	-0.507935		0.213495	-0.269085	0.206558	-0.131105	-0.574406	-0.0197823	0.24185	0.343293		ENSG00000150551	LYPD1	-0.115362	-0.233428	-0.154564	-1.07329	0.572749	-0.0688265	0.111855
ENSG00000119725	ZNF410	87.4758	72.0306	89.9014	54.2403	58.3601	68.3051	88.911	74.7843	78.7449		77.7792	95.505	74.0939	80.5757	92.353	129.162	132.267	142.006		ENSG00000119725	ZNF410	-0.280273	0.03946	-0.689518	-0.583901	-0.356891	0.0234791	-0.226148	-0.151697		-0.1695	0.126693	-0.239529	-0.118538	0.0782762	0.562231	0.596499	0.698994		ENSG00000119725	ZNF410	-0.110773	-0.0872327	-0.449989	-0.465363	-0.435167	-0.538752	-0.822647
ENSG00000229833	PET100	8.0813	6.3931	8.86352	8.76133	6.18297	8.64383	10.3788	7.72485	6.4425		9.64951	8.81537	10.3674	9.40792	10.1204	8.93797	17.6871	11.6171		ENSG00000229833	PET100	-0.338072	0.133292	0.116564	-0.386288	0.0970839	0.360987	-0.0650801	-0.326968		0.255869	0.125433	0.3594	0.219289	0.324612	0.14536	1.13004	0.523588		ENSG00000229833	PET100	-0.593941	0.00785884	-0.242836	-0.605577	-0.227528	0.215627	-1.19512
ENSG00000198832	SELENOM	9.2849	13.8305	15.1946	12.7966	10.4977	12.9031	9.67193	10.0506	11.3037		16.2963	21.0883	16.3596	18.252	17.247	15.2179	29.6178	20.3732		ENSG00000198832	SELENOM	0.574894	0.710601	0.462807	0.177116	0.474761	0.0589174	0.114326	0.283831		0.811588	1.18349	0.817182	0.975094	0.893392	0.712813	1.67351	1.13372		ENSG00000198832	SELENOM	-0.236693	-0.472887	-0.354374	-0.797978	-0.41863	-0.653896	-1.55918
ENSG00000083845	RPS5	661.248	753.367	686.687	675.968	686.754	766.294	652.903	690.28	722.702		803.154	937.699	995.622	949.547	974.881	950.959	1639.91	1302.28		ENSG00000083845	RPS5	0.188161	0.0544621	0.0317634	0.0546026	0.212708	-0.0183222	0.0619913	0.128209		0.280486	0.503934	0.590407	0.522049	0.560035	0.524192	1.31036	0.977779		ENSG00000083845	RPS5	-0.0923248	-0.449472	-0.558644	-0.467446	-0.347327	-0.542514	-1.24836
ENSG00000111678	C12orf57	32.0673	25.5469	23.6963	25.4479	29.8918	24.7414	28.5659	34.8587	31.5682		23.0597	28.1282	40.1698	42.2318	34.2988	29.4135	63.5448	56.8283		ENSG00000111678	C12orf57	-0.327952	-0.436438	-0.333558	-0.101354	-0.374175	-0.166807	0.120418	-0.0226287		-0.475727	-0.189086	0.325011	0.397227	0.0970578	-0.124623	0.986672	0.825508		ENSG00000111678	C12orf57	0.147775	-0.247352	-0.658568	-0.498581	-0.471232	-0.042184	-0.866254
ENSG00000253785		11.95	9.78068	10.1659	11.7787	9.07428	12.7465	9.96112	11.9611	10.2201		12.2441	15.6371	16.2011	16.8274	12.9516	14.6337	26.209	18.3793		ENSG00000253785		-0.289005	-0.233272	-0.020828	-0.397156	0.0930922	-0.262631	0.0013339	-0.225596		0.035075	0.387966	0.43908	0.493803	0.116114	0.292287	1.13305	0.621067		ENSG00000253785		-0.32408	-0.621238	-0.459908	-0.890958	-0.0230218	-0.554918	-1.13172
ENSG00000272356		3.05198	2.62346	7.19935	3.48999	5.6047	3.38237	3.21326	2.74108	1.63991		4.86849	2.11818	2.94854	2.04778	2.37554	1.34362	4.01979	2.94762		ENSG00000272356		-0.218273	1.23812	0.193478	0.876893	0.148289	0.0742943	-0.155003	-0.896131		0.673728	-0.52692	-0.0497465	-0.575684	-0.361492	-1.18362	0.397374	-0.0501969		ENSG00000272356		-0.892001	1.76504	0.243225	1.45258	0.509781	1.25792	-0.552377
ENSG00000165775	FUNDC2	57.5578	55.9078	53.8323	56.8941	56.0026	58.0327	59.1241	52.1635	66.5334		72.7066	81.5499	83.4784	74.2543	72.5027	79.0105	133.521	119.508		ENSG00000165775	FUNDC2	-0.0419614	-0.0965384	-0.0167302	-0.0395175	0.0118552	0.0387351	-0.14197	0.209068		0.337076	0.502673	0.536393	0.367465	0.333024	0.457034	1.21399	1.05403		ENSG00000165775	FUNDC2	-0.379037	-0.599211	-0.553124	-0.406982	-0.321169	-0.418298	-1.35596
ENSG00000230311	TOMM20P4	5.45917	6.90251	8.39321	5.99842	9.38566	5.63728	6.1052	5.92515	6.58892		8.89155	7.75628	8.62368	9.34857	8.81877	8.49983	10.7409	11.8338		ENSG00000230311	TOMM20P4	0.338438	0.620539	0.135901	0.781775	0.0463167	0.161356	0.11817	0.271358		0.703751	0.506681	0.65962	0.776062	0.691895	0.638752	0.976356	1.11616		ENSG00000230311	TOMM20P4	-0.365313	0.113858	-0.523719	0.00571238	-0.645578	-0.477395	-0.858187
ENSG00000092841	MYL6	76.2995	77.5322	79.1566	82.6328	78.9552	81.8345	69.1494	60.5805	71.131		85.8253	106.096	91.2778	99.2135	96.258	93.3521	143.748	127.614		ENSG00000092841	MYL6	0.0231229	0.0530367	0.115042	0.0493602	0.101036	-0.141956	-0.332819	-0.101195		0.169729	0.475623	0.258591	0.378863	0.335233	0.291009	0.913793	0.742046		ENSG00000092841	MYL6	-0.146606	-0.422587	-0.143549	-0.329503	-0.234197	-0.432965	-1.24661
ENSG00000261008	LINC01572	5.93202	7.9468	10.1297	7.74342	7.78431	6.3576	6.2016	6.50659	4.56831		5.77222	5.6381	5.80196	5.60914	7.45202	7.97407	9.45454	8.19264		ENSG00000261008	LINC01572	0.421851	0.772002	0.384448	0.392047	0.0999597	0.0641178	0.13338	-0.376861		-0.0393973	-0.0733147	-0.0319828	-0.080743	0.32911	0.426794	0.672485	0.465805		ENSG00000261008	LINC01572	0.461249	0.845316	0.416431	0.47279	-0.22915	-0.362676	-0.539105
ENSG00000149054	ZNF215	15.1309	14.9767	14.7605	15.9594	15.4352	13.5295	15.5522	16.1142	13.295		17.8414	13.0206	17.501	15.6997	13.277	14.6337	24.6333	23.841		ENSG00000149054	ZNF215	-0.0147857	-0.0357633	0.0769086	0.0287204	-0.161396	0.0396169	0.0908312	-0.186622		0.237727	-0.216709	0.209935	0.0532313	-0.188576	-0.0482039	0.703106	0.655944		ENSG00000149054	ZNF215	-0.252512	0.180945	-0.133026	-0.0245108	0.02718	0.0878208	-0.612275
ENSG00000185842	DNAH14	77.5031	58.4294	56.003	63.8741	78.3324	58.5651	59.1562	66.1735	62.6386		52.4164	62.2371	68.4821	74.4621	67.1008	70.3938	111.686	112.313		ENSG00000185842	DNAH14	-0.40756	-0.468751	-0.279022	0.0153557	-0.404213	-0.389725	-0.228001	-0.307201		-0.564236	-0.316479	-0.178526	-0.0577479	-0.207925	-0.138805	0.52712	0.535197		ENSG00000185842	DNAH14	0.156675	-0.152272	-0.100496	0.0731037	-0.196288	-0.250919	-0.755121
ENSG00000231767	RPS27AP5	25.8344	27.9412	24.239	25.0116	31.0038	23.6139	24.7743	24.1713	25.6528		32.1553	42.8931	35.4458	37.9581	28.5715	32.5681	50.0383	45.9915		ENSG00000231767	RPS27AP5	0.1131	-0.0919609	-0.0466933	0.263154	-0.129652	-0.0604489	-0.0959959	-0.0101725		0.315766	0.731456	0.456325	0.555118	0.145286	0.334168	0.953742	0.832075		ENSG00000231767	RPS27AP5	-0.202666	-0.823416	-0.503018	-0.291964	-0.274939	-0.394617	-1.04974
ENSG00000163607	GTPBP8	27.9836	26.5403	21.0916	25.666	27.1339	21.5469	26.156	24.3374	24.2765		32.5052	30.3398	26.8222	29.6186	25.5452	28.9462	45.9221	43.5207		ENSG00000163607	GTPBP8	-0.0764006	-0.407919	-0.124726	-0.0444881	-0.377101	-0.0974435	-0.201407	-0.205024		0.216085	0.116628	-0.061158	0.0819213	-0.131534	0.0487884	0.714603	0.637117		ENSG00000163607	GTPBP8	-0.292485	-0.524547	-0.0635682	-0.126409	-0.245566	-0.146232	-0.91601
ENSG00000172428	COPS9	11.821	11.3853	10.2383	9.67019	9.34117	11.1806	10.7002	9.60761	10.2787		11.1946	16.5716	16.4547	14.097	13.0492	16.5031	26.5306	18.4226		ENSG00000172428	COPS9	-0.0541832	-0.207387	-0.289742	-0.339682	-0.0803593	-0.143724	-0.299108	-0.201699		-0.0785548	0.487358	0.477145	0.254035	0.142601	0.48138	1.1663	0.640119		ENSG00000172428	COPS9	0.0243716	-0.694745	-0.766887	-0.593717	-0.22296	-0.625104	-1.46541
ENSG00000106305	AIMP2	31.1646	31.0486	26.5544	29.1923	29.1356	29.3452	27.5377	26.5801	26.5314		34.8957	36.8812	35.5727	37.5427	33.225	40.2501	53.3185	47.552		ENSG00000106305	AIMP2	-0.00538116	-0.230958	-0.0943179	-0.0971259	-0.0867837	-0.178501	-0.229559	-0.232208		0.163141	0.24298	0.190862	0.268623	0.0923604	0.369084	0.774728	0.609598		ENSG00000106305	AIMP2	-0.168522	-0.473938	-0.28518	-0.365749	-0.179144	-0.547584	-1.00429
ENSG00000132109	TRIM21	5.50216	4.22811	5.46282	3.63541	6.93916	5.35542	5.17336	6.22972	4.45118		4.95594	5.04625	4.43866	5.31236	5.98765	5.37446	8.58627	7.9759		ENSG00000132109	TRIM21	-0.379987	-0.0103523	-0.597881	0.334762	-0.0389992	-0.0888979	0.179169	-0.305811		-0.150839	-0.124786	-0.309875	-0.0506452	0.121992	-0.0338772	0.642033	0.535649		ENSG00000132109	TRIM21	-0.229148	0.114434	-0.288006	0.385408	-0.160992	-0.0550207	-0.462864
ENSG00000250874		3.18094	1.299	4.30514	2.29031	1.37894	2.94391	3.95232	2.07657	2.22559		1.92407	2.52313	1.80717	2.25553	3.02637	3.12537	4.82375	3.98795		ENSG00000250874		-1.29205	0.436607	-0.47391	-1.2059	-0.111716	0.313246	-0.615247	-0.515264		-0.725289	-0.33424	-0.815722	-0.495987	-0.0718641	-0.0254255	0.600702	0.326196		ENSG00000250874		-0.566766	0.770847	0.341811	-0.70991	-0.0398521	0.338672	-1.21595
ENSG00000057608	GDI2	272.357	293.089	264.386	282.508	265.912	246.631	259.696	232.521	270.643		361.376	368.75	348.593	324.173	308.852	329.215	514.533	484.839		ENSG00000057608	GDI2	0.105841	-0.0428527	0.052791	-0.0345492	-0.143144	-0.0686747	-0.228139	-0.00910562		0.408001	0.437145	0.356045	0.251264	0.181418	0.273532	0.917765	0.832008		ENSG00000057608	GDI2	-0.30216	-0.479998	-0.303254	-0.285813	-0.324562	-0.342207	-1.1459
ENSG00000109390	NDUFC1	17.4522	16.454	16.6417	15.4505	16.5027	23.9898	17.93	18.4123	14.0856		21.6312	26.7887	23.0493	23.683	23.495	25.6748	34.6345	25.2281		ENSG00000109390	NDUFC1	-0.0849719	-0.0686029	-0.175754	-0.0807003	0.459013	0.0389706	0.0772621	-0.309181		0.30971	0.618221	0.401317	0.440448	0.42895	0.556944	0.988803	0.531627		ENSG00000109390	NDUFC1	-0.394682	-0.686824	-0.577071	-0.521148	0.0300634	-0.517974	-0.911541
ENSG00000125611	CHCHD5	12.2939	17.9822	14.0007	17.8499	16.9476	17.5695	13.4636	13.3731	15.9012		18.6868	21.1818	21.147	18.341	14.9366	19.1319	28.5244	28.4792		ENSG00000125611	CHCHD5	0.548627	0.187561	0.537971	0.463136	0.515134	0.13112	0.121396	0.371199		0.60408	0.784883	0.782513	0.577131	0.280909	0.638041	1.21426	1.21197		ENSG00000125611	CHCHD5	-0.0554531	-0.597322	-0.244542	-0.113995	0.234224	-0.50692	-1.09286
ENSG00000228502	EEF1A1P11	29.1443	33.4937	29.4848	26.9384	25.577	32.1951	28.5017	28.0753	29.2255		35.3621	33.3302	46.0352	39.8575	41.0675	37.2123	69.4941	52.3202		ENSG00000228502	EEF1A1P11	0.200679	0.0167578	-0.113549	-0.188363	0.143631	-0.0321659	-0.0539121	0.00401616		0.278993	0.193617	0.659526	0.451641	0.494785	0.352569	1.25368	0.844156		ENSG00000228502	EEF1A1P11	-0.0783137	-0.17686	-0.773075	-0.640004	-0.351154	-0.384735	-1.30759
ENSG00000143575	HAX1	106.561	95.8965	89.4672	99.3921	111.204	100.563	93.2811	85.9424	103.168		120.663	136.872	120.605	125.627	100	113.915	169.346	184.659		ENSG00000143575	HAX1	-0.152135	-0.252253	-0.100482	0.06153	-0.0835873	-0.192028	-0.310242	-0.0466922		0.179295	0.36114	0.178601	0.237461	-0.09168	0.0962767	0.668286	0.793183		ENSG00000143575	HAX1	-0.331429	-0.613393	-0.279083	-0.175931	0.00809272	-0.288305	-0.978528
ENSG00000253366	GUSBP16	5.15828	4.17716	4.77545	4.0353	4.80403	4.54114	6.26587	5.70365	5.18328		5.45154	6.07419	5.54832	4.80783	5.17411	6.36757	9.74397	9.27632		ENSG00000253366	GUSBP16	-0.304365	-0.111253	-0.354212	-0.102643	-0.183833	0.280625	0.144997	0.00697658		0.0797744	0.235804	0.105162	-0.101502	0.00442281	0.303855	0.91762	0.846664		ENSG00000253366	GUSBP16	-0.384139	-0.347057	-0.459374	-0.00114129	-0.188256	-0.0232296	-0.772623
ENSG00000197933	ZNF823	7.4795	8.78733	7.66965	8.54321	7.29501	6.0131	5.30189	5.31603	5.3297		5.91798	7.81857	7.00674	5.54978	8.36319	7.59435	9.13296	9.5364		ENSG00000197933	ZNF823	0.232483	0.03622	0.191837	-0.0360313	-0.314833	-0.496436	-0.492594	-0.488887		-0.337837	0.0639639	-0.0941991	-0.43051	0.161112	0.0219852	0.28814	0.350504		ENSG00000197933	ZNF823	0.57032	-0.027744	0.286036	0.394479	-0.475944	-0.518421	-0.780734
ENSG00000131174	COX7B	41.868	48.1393	53.3258	45.1154	49.2858	51.4559	45.05	38.0705	46.3274		52.3581	66.7227	62.8704	60.0979	57.2081	62.2737	123.134	82.88		ENSG00000131174	COX7B	0.201366	0.348986	0.107773	0.235324	0.297487	0.105678	-0.137175	0.146018		0.322564	0.672329	0.586533	0.521467	0.450372	0.572775	1.55631	0.985176		ENSG00000131174	COX7B	-0.121198	-0.323343	-0.47876	-0.286143	-0.152885	-0.467097	-1.69349
ENSG00000182118	FAM89A	15.002	13.856	10.2744	11.0153	14.4566	14.5317	12.8531	15.0898	10.718		14.6346	13.6436	13.6964	15.9074	13.4397	14.108	18.684	19.1595		ENSG00000182118	FAM89A	-0.114647	-0.546093	-0.445646	-0.0534271	-0.045954	-0.223042	0.00841667	-0.485122		-0.0357691	-0.136932	-0.131354	0.084545	-0.158655	-0.088643	0.316648	0.352907		ENSG00000182118	FAM89A	-0.0788776	-0.409161	-0.314292	-0.137972	0.112701	-0.134399	-0.308231
ENSG00000155868	MED7	7.60846	7.97227	9.29765	7.85248	8.62947	8.14274	8.16169	8.0571	7.20388		6.35527	10.5909	9.70164	9.4376	8.26556	10.5737	13.2492	12.8741		ENSG00000155868	MED7	0.0673869	0.289262	0.0455451	0.181667	0.0979105	0.101264	0.0826573	-0.0788294		-0.259651	0.477149	0.350624	0.310816	0.11951	0.474801	0.800232	0.758801		ENSG00000155868	MED7	0.327038	-0.187887	-0.305079	-0.129149	-0.0215991	-0.373537	-0.717575
ENSG00000153363	LINC00467	5.02932	2.29235	2.46008	3.12645	2.13513	2.63073	2.08862	2.4642	2.54771		2.62373	2.27393	2.63149	2.46327	4.62091	3.65113	5.43475	4.55147		ENSG00000153363	LINC00467	-1.13354	-1.03166	-0.685837	-1.23604	-0.934899	-1.26781	-1.02924	-0.98116		-0.938741	-1.14518	-0.934483	-1.02979	-0.122187	-0.46202	0.111852	-0.144032		ENSG00000153363	LINC00467	-0.194797	0.113517	0.248647	-0.206256	-0.812712	-0.805792	-1.1411
ENSG00000188825	LINC00910	2.36421	2.11405	4.1966	2.83562	3.20269	2.56809	2.24929	3.26714	1.69848		2.7695	1.58863	1.83887	2.4336	1.1715	2.13226	3.50526	3.03431		ENSG00000188825	LINC00910	-0.161347	0.827864	0.262306	0.437925	0.119341	-0.0718914	0.466671	-0.477117		0.228266	-0.573571	-0.362537	0.0417313	-1.013	-0.148974	0.568161	0.360011		ENSG00000188825	LINC00910	-0.389613	1.40143	0.624842	0.396194	1.13234	0.0770828	-0.101491
ENSG00000266402	SNHG25	1.16061	1.22258	2.0983	1.27239	1.42342	2.19228	1.96009	1.91045	1.69848		1.1078	1.40174	2.18762	2.76005	1.65962	1.72333	3.6982	3.03431		ENSG00000266402	SNHG25	0.0750486	0.854336	0.132659	0.294473	0.917544	0.756035	0.719024	0.549355		-0.0671894	0.272329	0.914479	1.24981	0.515968	0.570316	1.67194	1.38648		ENSG00000266402	SNHG25	0.142238	0.582007	-0.78182	-0.955338	0.401575	0.185719	-0.952915
ENSG00000189376	C8orf76	20.7191	17.3454	19.8615	12.7966	15.5686	16.7239	16.1306	14.6468	14.1735		20.6109	21.5556	21.686	18.2223	17.5074	21.5271	28.6852	25.3148		ENSG00000189376	C8orf76	-0.256405	-0.060984	-0.695195	-0.412318	-0.309045	-0.361161	-0.500378	-0.547764		-0.00755238	0.0571027	0.065805	-0.185256	-0.242997	0.0551924	0.469347	0.289023		ENSG00000189376	C8orf76	-0.248852	-0.118087	-0.761	-0.227063	-0.0660486	-0.416353	-0.969725
ENSG00000165629	ATP5F1C	100.758	115.534	115.262	112.043	117.032	118.195	95.1126	100.257	109.61		145.646	131.576	142.069	135.777	138.334	136.406	235.431	195.67		ENSG00000165629	ATP5F1C	0.197422	0.194017	0.153157	0.215999	0.23027	-0.0831901	-0.00719692	0.121484		0.531571	0.385001	0.49569	0.430338	0.45726	0.437011	1.22441	0.957521		ENSG00000165629	ATP5F1C	-0.33415	-0.190984	-0.342533	-0.214339	-0.22699	-0.520201	-1.2316
ENSG00000172172	MRPL13	22.1806	21.1405	22.5025	23.303	23.5753	27.059	25.2884	19.6028	23.0466		25.2462	30.8382	28.2489	29.9154	31.3376	31.3121	55.5052	41.1366		ENSG00000172172	MRPL13	-0.0692861	0.0207865	0.0712164	0.0879815	0.286809	0.189178	-0.178234	0.0552542		0.186767	0.475421	0.348896	0.431592	0.498595	0.497423	1.32333	0.891124		ENSG00000172172	MRPL13	-0.256053	-0.454635	-0.27768	-0.34361	-0.211787	-0.308245	-1.50156
ENSG00000143653	SCCPDH	19.0426	12.8117	11.3959	12.2877	16.0134	13.3729	14.3312	15.2836	13.7049		9.88273	14.1731	18.7058	18.4894	15.685	14.3416	27.1094	24.4479		ENSG00000143653	SCCPDH	-0.571775	-0.740712	-0.63202	-0.24995	-0.509922	-0.410078	-0.317251	-0.474537		-0.946251	-0.426076	-0.0257499	-0.0425355	-0.279843	-0.409023	0.509563	0.360476		ENSG00000143653	SCCPDH	0.374476	-0.314636	-0.60627	-0.207414	-0.230079	-0.00105494	-0.826814
ENSG00000128692	EIF2S2P4	20.848	26.2092	20.8745	23.0848	27.2229	19.6992	18.894	20.295	20.2939		29.5607	34.7319	27.5831	27.3038	22.5513	24.8569	28.3315	36.195		ENSG00000128692	EIF2S2P4	0.33016	0.00182956	0.147035	0.384907	-0.0817765	-0.141983	-0.0387841	-0.0388678		0.503772	0.736351	0.403872	0.389188	0.113301	0.253735	0.442494	0.795879		ENSG00000128692	EIF2S2P4	-0.173612	-0.734521	-0.256838	-0.004281	-0.195078	-0.395719	-0.481278
ENSG00000289502		3.73975	3.33664	2.67714	4.76239	2.66891	1.25273	2.73127	5.5929	3.8655		4.13967	2.30508	5.10446	4.9859	4.88124	5.02396	4.34137	6.89222		ENSG00000289502		-0.164547	-0.482247	0.348743	-0.486693	-1.57787	-0.453367	0.580655	0.0477122		0.146574	-0.698126	0.448815	0.414913	0.384306	0.425882	0.215209	0.882027		ENSG00000289502		-0.311121	0.215879	-0.100073	-0.901606	-1.96217	-0.879249	0.365446
ENSG00000150625	GPM6A	2.79407	2.06311	1.37475	3.34458	4.00336	2.59941	2.98834	2.51957	2.86984		3.23594	3.80026	4.34354	4.62977	3.12399	1.46045	4.50216	5.11498		ENSG00000150625	GPM6A	-0.437544	-1.0232	0.259457	0.518845	-0.10418	0.0969763	-0.149186	0.0386037		0.211819	0.443733	0.636506	0.728573	0.161025	-0.935951	0.688252	0.872363		ENSG00000150625	GPM6A	-0.649363	-1.46693	-0.377049	-0.209728	-0.265205	1.03293	-0.837438
ENSG00000114942	EEF1B2	420.829	418.404	370.929	408.329	411.768	417.535	377.334	382.034	396.77		477.053	520.138	552.708	529.396	488.71	489.631	828.366	706.951		ENSG00000114942	EEF1B2	-0.00833812	-0.182092	-0.0435028	-0.0314039	-0.0113393	-0.157394	-0.139534	-0.0849328		0.180915	0.305658	0.393282	0.331112	0.215742	0.21846	0.977033	0.748375		ENSG00000114942	EEF1B2	-0.189253	-0.48775	-0.436785	-0.362516	-0.227082	-0.375855	-1.11657
ENSG00000156467	UQCRB	90.1409	92.2033	83.3171	99.2467	95.2355	70.4973	70.5633	62.9617	73.503		109.264	115.192	116.293	103.22	76.6029	90.548	137.573	130.952		ENSG00000156467	UQCRB	0.0326365	-0.113569	0.138837	0.0793181	-0.354613	-0.353264	-0.517707	-0.294378		0.277565	0.353782	0.367509	0.19547	-0.234782	0.00650223	0.609946	0.538787		ENSG00000156467	UQCRB	-0.244928	-0.467352	-0.228671	-0.116152	-0.11983	-0.359766	-1.12765
ENSG00000124243	BCAS4	5.50216	5.50163	4.77545	4.98051	6.18297	6.45156	6.33013	7.1711	5.03686		4.4312	6.91523	7.07015	8.51758	7.45202	6.36757	9.61533	8.97289		ENSG00000124243	BCAS4	-0.000138884	-0.204363	-0.143705	0.168301	0.229649	0.202237	0.382196	-0.127474		-0.312302	0.32978	0.361742	0.630446	0.437634	0.210745	0.805339	0.705574		ENSG00000124243	BCAS4	0.312163	-0.534143	-0.505447	-0.462145	-0.207985	-0.00850813	-0.423143
ENSG00000235174	RPL39P3	159.391	168.437	182.986	168.138	175.214	209.707	189.55	232.133	213.598		165.616	253.341	283.63	280.873	296.226	298.663	504.049	380.459		ENSG00000235174	RPL39P3	0.0796373	0.199169	0.0770752	0.136548	0.395807	0.250014	0.542385	0.422331		0.0552742	0.66851	0.831443	0.817348	0.894131	0.905949	1.661	1.25517		ENSG00000235174	RPL39P3	0.0243631	-0.469341	-0.754368	-0.680799	-0.498325	-0.655934	-1.11861
ENSG00000146233	CYP39A1	2.27824	2.01217	1.95359	2.25395	2.22409	1.44064	1.92796	1.49513	1.87418		1.69085	1.93128	1.93399	1.69165	3.80737	1.78175	3.18367	3.33774		ENSG00000146233	CYP39A1	-0.179166	-0.22179	-0.015461	-0.0347041	-0.66121	-0.240845	-0.607645	-0.281659		-0.430169	-0.23836	-0.236341	-0.429491	0.740875	-0.354622	0.482773	0.550953		ENSG00000146233	CYP39A1	0.251003	0.0165703	0.22088	0.394787	-1.40208	0.113778	-1.09042
ENSG00000233514		1.41853	2.06311	2.35155	2.32666	2.80235	1.81646	1.89583	2.32576	2.0206		2.18645	2.42968	3.13876	2.28521	1.59454	2.95011	3.4731	3.59783		ENSG00000233514		0.540429	0.729217	0.713869	0.982246	0.356735	0.418434	0.713311	0.510392		0.624195	0.776372	1.1458	0.687931	0.168746	1.05638	1.29183	1.34273		ENSG00000233514		-0.0837656	-0.0471553	-0.431935	0.294315	0.187989	-0.637944	-0.578519
ENSG00000138430	OLA1	238.871	220.829	212.254	218.561	205.461	201.439	186.08	198.714	224.638		268.408	278.385	272.819	264.461	234.43	260.545	446.132	399.922		ENSG00000138430	OLA1	-0.113301	-0.17044	-0.128198	-0.217365	-0.245891	-0.360308	-0.265538	-0.08863		0.168195	0.220848	0.191711	0.14682	-0.0270776	0.125298	0.901239	0.743486		ENSG00000138430	OLA1	-0.281496	-0.391288	-0.319909	-0.364186	-0.218813	-0.485607	-1.16678
ENSG00000180817	PPA1	234.959	225.745	187.943	243.463	236.777	214.091	211.626	225.488	216.263		260.712	271.968	309.882	299.332	254.996	271.206	459.092	384.924		ENSG00000180817	PPA1	-0.0577167	-0.322119	0.0512926	0.0111143	-0.134185	-0.150898	-0.0593604	-0.119626		0.150044	0.211025	0.399305	0.349336	0.118062	0.206977	0.966371	0.712162		ENSG00000180817	PPA1	-0.207761	-0.533144	-0.348013	-0.338221	-0.252247	-0.357875	-1.02573
ENSG00000210196	MT-TP	3.56781	3.38758	2.46008	5.34405	3.33613	2.66205	3.66312	5.26065	4.36333		4.83933	4.23636	4.47036	3.62071	2.8962	3.76797	7.9431	7.75916		ENSG00000210196	MT-TP	-0.0747834	-0.536334	0.582896	-0.0968605	-0.4225	0.0380358	0.560204	0.290391		0.439771	0.247787	0.325354	0.0212369	-0.300876	0.0787487	1.15466	1.12086		ENSG00000210196	MT-TP	-0.514554	-0.784121	0.257542	-0.118097	-0.121625	-0.0407129	-0.594461
ENSG00000228474	OST4	39.6757	41.3132	41.8937	51.4047	51.5544	39.7742	43.5397	37.5998	43.604		48.6849	59.8386	60.6828	55.7353	45.7209	51.7584	85.5732	77.505		ENSG00000228474	OST4	0.0583449	0.0784757	0.373643	0.377838	0.00357422	0.134076	-0.0775316	0.136203		0.295216	0.592819	0.61303	0.490333	0.204598	0.383537	1.1089	0.966032		ENSG00000228474	OST4	-0.236871	-0.514343	-0.239387	-0.112495	-0.201024	-0.249461	-1.18643
ENSG00000155959	VBP1	97.2335	97.3992	90.227	91.9758	89.9866	101.44	86.9188	83.589	95.6125		108.01	129.053	116.515	115.002	124.179	129.221	186.293	169.921		ENSG00000155959	VBP1	0.00245721	-0.107894	-0.0801984	-0.111742	0.0610978	-0.161785	-0.218141	-0.0242543		0.151645	0.408441	0.260987	0.242136	0.352893	0.410313	0.938049	0.805342		ENSG00000155959	VBP1	-0.149188	-0.516335	-0.341186	-0.353879	-0.291795	-0.572098	-1.15619
ENSG00000118420	UBE3D	15.4748	14.289	13.7475	16.9774	17.0365	12.9971	15.0059	15.3113	12.1236		14.7221	15.1388	19.5935	16.7087	15.262	13.699	24.0223	21.5436		ENSG00000118420	UBE3D	-0.115023	-0.170754	0.133689	0.138708	-0.251737	-0.0443891	-0.01533	-0.352105		-0.071943	-0.0316767	0.340452	0.110677	-0.0199785	-0.175848	0.634448	0.477336		ENSG00000118420	UBE3D	-0.0430796	-0.139078	-0.206763	0.0280307	-0.231759	0.131459	-0.649778
ENSG00000137168	PPIL1	45.5648	47.8082	42.9428	46.3515	41.2346	41.3401	44.2788	40.3963	36.3122		62.474	58.1253	49.491	52.8565	46.8924	61.1053	91.4904	64.5008		ENSG00000137168	PPIL1	0.069338	-0.0855013	0.0246961	-0.144063	-0.140378	-0.0413031	-0.173697	-0.327463		0.455338	0.351249	0.119248	0.214162	0.0414365	0.423379	1.0057	0.501398		ENSG00000137168	PPIL1	-0.386	-0.43675	-0.094552	-0.358225	-0.181815	-0.464683	-1.1794
ENSG00000131094	C1QL1	1.41853	2.75082	2.85803	2.65385	1.55686	2.067	1.73516	1.5782	2.04988		2.79865	3.27072	1.55353	1.57293	2.99383	1.95701	1.41497	3.64117		ENSG00000131094	C1QL1	0.955467	1.01063	0.903694	0.134249	0.543148	0.290679	0.153883	0.531151		0.980339	1.20522	0.131158	0.149065	1.0776	0.464256	-0.00362564	1.36001		ENSG00000131094	C1QL1	-0.0248719	-0.194586	0.772536	-0.0148162	-0.53445	-0.173577	0.157509
ENSG00000217289		1.97734	1.17164	1.59182	1.745	2.71339	1.59723	2.02436	2.2427	1.75704		2.94441	1.68208	2.40956	1.95875	1.562	1.78175	1.41497	3.121		ENSG00000217289		-0.755026	-0.312887	-0.180336	0.456536	-0.307988	0.0339032	0.181676	-0.17041		0.57442	-0.233311	0.285207	-0.0136288	-0.340169	-0.150264	-0.482793	0.65845		ENSG00000217289		-1.32945	-0.0795767	-0.465544	0.470164	0.0321807	0.184167	0.664469
ENSG00000118181	RPS25	281.126	319.044	306.316	294.068	300.83	303.286	272.517	278.482	297.907		343.359	396.723	420.911	387.832	373.87	376.475	649.405	529.097		ENSG00000118181	RPS25	0.182537	0.123803	0.0649338	0.0977329	0.109461	-0.044871	-0.0136316	0.0836443		0.288503	0.496914	0.5823	0.464215	0.411321	0.421339	1.2079	0.912315		ENSG00000118181	RPS25	-0.105966	-0.37311	-0.517366	-0.366482	-0.30186	-0.46621	-1.22153
ENSG00000163738	MTHFD2L	13.6264	15.7662	16.5693	13.7418	13.8338	14.9701	12.4675	14.5914	14.0856		15.0427	17.7553	14.9963	15.7293	15.5549	16.1526	23.572	25.0114		ENSG00000163738	MTHFD2L	0.21043	0.282108	0.0121665	0.0217919	0.135676	-0.128241	0.0987076	0.0478157		0.142659	0.381843	0.138199	0.207049	0.190958	0.245358	0.790667	0.876176		ENSG00000163738	MTHFD2L	0.0677714	-0.0997352	-0.126033	-0.185257	-0.0552822	-0.373598	-0.69196
ENSG00000239789	MRPS17	15.8187	11.9457	9.58707	13.5601	14.4566	12.6212	11.1822	16.5295	13.3535		20.5817	17.9422	22.5737	21.754	21.933	18.3141	31.0971	23.711		ENSG00000239789	MRPS17	-0.405144	-0.72247	-0.222267	-0.129906	-0.325778	-0.500433	0.0634126	-0.24441		0.379733	0.181727	0.513013	0.459646	0.471473	0.211321	0.975147	0.583922		ENSG00000239789	MRPS17	-0.784877	-0.904197	-0.73528	-0.589552	-0.797251	-0.711754	-0.911734
ENSG00000101166	PRELID3B	155.952	176.714	132.953	175.19	172.278	155.652	136.853	140.349	163.229		194.448	193.876	201.832	193.382	174.781	190.94	329.365	289.82		ENSG00000101166	PRELID3B	0.180319	-0.230187	0.167822	0.143637	-0.00278033	-0.188474	-0.152086	0.0658002		0.318283	0.314031	0.372055	0.310351	0.164447	0.292015	1.07859	0.894056		ENSG00000101166	PRELID3B	-0.137964	-0.544219	-0.204232	-0.166714	-0.167227	-0.48049	-1.23067
ENSG00000130312	MRPL34	21.6648	19.9944	19.8977	21.4853	25.6215	20.9832	19.3439	21.6517	19.6789		22.3309	27.1002	26.5368	28.8767	24.9594	25.5287	36.6926	34.9379		ENSG00000130312	MRPL34	-0.115757	-0.122749	-0.0120025	0.242005	-0.0461144	-0.163475	-0.000867652	-0.138701		0.0436912	0.322956	0.292646	0.414555	0.204233	0.23677	0.76014	0.689443		ENSG00000130312	MRPL34	-0.159449	-0.445705	-0.304648	-0.17255	-0.250348	-0.400245	-0.761008
ENSG00000214182	PTMAP5	23.0403	23.28	23.4431	31.3372	24.5539	24.0211	18.1871	21.624	16.1648		30.2896	33.299	30.0878	28.6986	27.8231	28.508	44.2177	28.6959		ENSG00000214182	PTMAP5	0.0149348	0.0250038	0.443718	0.0917955	0.0601419	-0.341246	-0.091523	-0.511303		0.394661	0.531321	0.385017	0.316822	0.272122	0.307209	0.940464	0.316686		ENSG00000214182	PTMAP5	-0.379727	-0.506317	0.058701	-0.225026	-0.21198	-0.648455	-1.03199
ENSG00000185015	CA13	1.76241	1.5537	1.55564	2.39937	1.69031	2.56809	1.60663	1.82738	1.78633		1.51594	1.80668	2.44126	1.69165	2.1152	2.54119	3.21583	3.16435		ENSG00000185015	CA13	-0.181841	-0.180044	0.445105	-0.0602643	0.543148	-0.133511	0.0522296	0.019447		-0.217342	0.0357928	0.470076	-0.059123	0.263246	0.527952	0.867641	0.84436		ENSG00000185015	CA13	0.0355007	-0.215837	-0.0249712	-0.00114129	0.279902	-0.661463	-0.815411
ENSG00000237668	RPS15AP38	7.4795	6.77516	6.11402	8.14332	6.40538	5.54333	5.59108	6.25741	6.99889		9.4746	8.25467	7.38719	7.30079	7.3544	7.7404	12.7668	12.3973		ENSG00000237668	RPS15AP38	-0.142687	-0.290821	0.122675	-0.223658	-0.43219	-0.419815	-0.257377	-0.0958151		0.341123	0.142269	-0.0179155	-0.03489	-0.0243341	0.0494659	0.771389	0.729015		ENSG00000237668	RPS15AP38	-0.48381	-0.43309	0.14059	-0.188768	-0.407856	-0.469281	-1.02877
ENSG00000127337	YEATS4	32.1962	30.0043	23.9134	32.4278	34.6958	27.2155	25.8668	30.0688	25.2136		32.8841	38.0026	41.4063	36.8897	32.7043	33.7657	59.3642	44.6477		ENSG00000127337	YEATS4	-0.101724	-0.429072	0.0103411	0.107869	-0.242461	-0.315792	-0.098626	-0.352691		0.0305	0.239207	0.362959	0.196328	0.0225883	0.0686647	0.882702	0.471694		ENSG00000127337	YEATS4	-0.132224	-0.66828	-0.352618	-0.0884591	-0.26505	-0.384456	-0.981328
ENSG00000236456		3.43885	3.92246	5.46282	5.23499	5.29333	3.72687	4.46644	3.48864	2.98698		4.78103	6.29224	4.97764	4.09556	5.2392	4.64424	4.95238	5.28837		ENSG00000236456		0.189832	0.66772	0.60626	0.62225	0.116038	0.377198	0.0207393	-0.203241		0.475394	0.871647	0.533534	0.252135	0.607419	0.433516	0.526195	0.620897		ENSG00000236456		-0.285562	-0.203928	0.0727255	0.370115	-0.491381	-0.0563175	-0.505456
ENSG00000210135	MT-TN	48.2729	54.9654	51.6616	62.7108	56.4919	47.0713	43.3469	50.6407	56.7232		67.8964	75.1954	72.9525	60.187	52.1642	50.1519	69.9122	100.392		ENSG00000210135	MT-TN	0.187311	0.097881	0.377502	0.226831	-0.0363646	-0.155282	0.0690846	0.232728		0.492123	0.639432	0.595745	0.318239	0.111847	0.055093	0.534331	1.05636		ENSG00000210135	MT-TN	-0.304813	-0.541551	-0.218243	-0.0914079	-0.148212	-0.210375	-0.465246
ENSG00000178741	COX5A	61.9853	75.9021	71.5593	63.0743	58.0042	60.3815	67.1251	61.2174	56.1961		64.8062	86.2224	80.625	83.6623	62.7402	66.6843	112.651	99.4387		ENSG00000178741	COX5A	0.292215	0.207214	0.0251276	-0.0957671	-0.0378178	0.114927	-0.0179847	-0.141455		0.0642073	0.476137	0.379302	0.432651	0.0174643	0.105421	0.861857	0.681882		ENSG00000178741	COX5A	0.228007	-0.268922	-0.354175	-0.528418	-0.0552822	0.00950601	-0.879841
ENSG00000244363	RPL7P23	7.22159	7.36098	5.86077	6.6528	7.33949	6.60815	4.37004	4.54077	6.14965		8.68748	9.68756	7.73594	8.42855	6.47578	7.21463	10.8695	10.8802		ENSG00000244363	RPL7P23	0.0275819	-0.301224	-0.118354	0.023365	-0.12807	-0.724669	-0.669378	-0.23181		0.266622	0.423817	0.0992618	0.222969	-0.157262	-0.00138931	0.589899	0.591313		ENSG00000244363	RPL7P23	-0.23904	-0.725042	-0.217616	-0.199604	0.0291924	-0.72328	-1.25928
ENSG00000143158	MPC2	37.9133	33.0353	34.4773	37.7355	37.8095	27.2782	33.4822	29.0997	34.5259		37.1696	47.2229	42.2941	44.9622	36.414	41.3016	63.9307	61.0763		ENSG00000143158	MPC2	-0.198698	-0.137059	-0.00678101	-0.00395562	-0.474958	-0.17931	-0.3817	-0.135025		-0.0285828	0.316783	0.15775	0.246006	-0.0582101	0.123492	0.753804	0.687908		ENSG00000143158	MPC2	-0.170116	-0.453842	-0.164531	-0.249962	-0.416748	-0.302802	-1.1355
ENSG00000060762	MPC1	27.2959	26.2092	25.3605	28.3562	23.1305	23.6453	25.6418	20.6827	21.026		29.2984	28.6889	27.7416	31.5477	27.0095	32.5973	45.9221	37.192		ENSG00000060762	MPC1	-0.0586119	-0.106099	0.0549806	-0.238885	-0.207132	-0.0901826	-0.400261	-0.376511		0.102138	0.0718084	0.0233683	0.208852	-0.0152148	0.256069	0.750504	0.446308		ENSG00000060762	MPC1	-0.160749	-0.177908	0.0316124	-0.447737	-0.191917	-0.346252	-1.15077
ENSG00000166797	CIAO2A	27.6827	24.1206	20.3318	25.666	22.9971	24.1464	22.6856	23.1746	21.6409		26.9662	31.6169	29.1049	29.0548	25.6428	31.7794	55.7625	38.2757		ENSG00000166797	CIAO2A	-0.198723	-0.445248	-0.109129	-0.267536	-0.197182	-0.287207	-0.256446	-0.355225		-0.0378368	0.191711	0.0722753	0.0697872	-0.110435	0.199107	1.01031	0.46744		ENSG00000166797	CIAO2A	-0.160886	-0.636959	-0.181405	-0.337323	-0.0867469	-0.486314	-1.26675
ENSG00000196656		13.2396	18.2114	15.6287	18.177	17.0365	13.0597	10.9894	10.0229	15.052		21.1648	21.3687	16.7718	17.51	11.8777	15.6268	24.1187	26.6152		ENSG00000196656		0.459987	0.239344	0.457261	0.363774	-0.0197347	-0.268749	-0.401553	0.1851		0.67681	0.690642	0.341179	0.403324	-0.156603	0.239169	0.865297	1.0074		ENSG00000196656		-0.216823	-0.451298	0.116082	-0.0395494	0.136869	-0.507918	-1.26685
ENSG00000126756	UXT	37.9133	40.4981	42.0384	36.7903	34.1175	36.5484	36.9847	37.1291	38.3914		45.3032	48.064	51.108	45.4073	48.5195	51.9629	87.8565	67.7952		ENSG00000126756	UXT	0.0951498	0.149002	-0.0433782	-0.152192	-0.0528977	-0.0357775	-0.0301538	0.0180787		0.256906	0.342251	0.430843	0.26022	0.35586	0.454777	1.21244	0.838477		ENSG00000126756	UXT	-0.161757	-0.193249	-0.474221	-0.412412	-0.408758	-0.490554	-1.2426
ENSG00000178053	MLF1	19.6444	22.2612	24.2752	22.2123	23.6643	26.0254	25.1599	18.523	21.8752		23.6719	31.9907	29.3902	28.4612	31.2725	32.1592	43.1886	38.6224		ENSG00000178053	MLF1	0.180413	0.305362	0.177241	0.268592	0.405803	0.357003	-0.0848005	0.155176		0.269056	0.703534	0.581217	0.534876	0.670773	0.711109	1.13653	0.975319		ENSG00000178053	MLF1	-0.0886434	-0.398172	-0.403976	-0.266283	-0.26497	-0.354106	-1.22133
ENSG00000183291	SELENOF	103.896	104.684	99.0181	104.845	106.178	107.171	102.567	104.106	102.553		134.452	139.021	133.54	142.276	143.769	152.471	251.06	181.018		ENSG00000183291	SELENOF	0.0108945	-0.069379	0.0131168	0.0313413	0.0447706	-0.0185716	0.00290266	-0.0187768		0.371946	0.42016	0.36213	0.453551	0.468606	0.553393	1.27289	0.800992		ENSG00000183291	SELENOF	-0.361051	-0.489539	-0.349013	-0.42221	-0.423836	-0.571965	-1.26998
ENSG00000227203	SUB1P1	1.59047	1.299	1.30239	1.99947	1.91272	1.81646	1.73516	1.30132	2.28416		1.77831	3.36417	2.0291	1.84004	1.62708	2.5704	4.18058	4.0313		ENSG00000227203	SUB1P1	-0.292054	-0.288285	0.330169	0.266172	0.191676	0.125619	-0.289477	0.52221		0.161055	1.0808	0.351388	0.210282	0.0328333	0.692539	1.39425	1.34179		ENSG00000227203	SUB1P1	-0.453109	-1.36908	-0.021219	0.0558897	0.158843	-0.56692	-1.68373
ENSG00000112695	COX7A2	41.868	46.8912	42.4725	43.4068	48.3962	44.4093	43.604	41.6699	52.7113		43.2625	56.1318	69.243	56.9817	55.3207	65.4575	125.224	93.0233		ENSG00000112695	COX7A2	0.16347	0.0206817	0.0520723	0.209045	0.0850121	0.0586123	-0.00684272	0.332265		0.047268	0.422969	0.725821	0.444652	0.401972	0.64471	1.5806	1.15174		ENSG00000112695	COX7A2	0.116202	-0.402287	-0.673749	-0.235607	-0.316959	-0.586098	-1.58744
ENSG00000198034	RPS4X	2280.3	2287.69	1972.73	2472.8	2359.36	2290.15	1992.38	2083.19	2212.94		2846.34	2643.3	2881.35	2791.81	2594.12	2442.55	4259.59	3904.42		ENSG00000198034	RPS4X	0.00466379	-0.209032	0.116924	0.0491698	0.00621464	-0.194729	-0.13043	-0.0432613		0.319885	0.213116	0.337522	0.291975	0.18602	0.0991623	0.901491	0.775884		ENSG00000198034	RPS4X	-0.315222	-0.422148	-0.220598	-0.242806	-0.179805	-0.293891	-1.03192
ENSG00000123268	ATF1	45.006	40.2179	35.635	37.2629	37.9874	37.3	39.7481	39.7594	39.1821		47.8977	54.2005	42.6111	48.6125	45.7535	49.8598	70.9412	69.0956		ENSG00000123268	ATF1	-0.162277	-0.336823	-0.272374	-0.244593	-0.27094	-0.179231	-0.178818	-0.199922		0.0898416	0.26819	-0.0788865	0.111213	0.0237656	0.147762	0.656508	0.618478		ENSG00000123268	ATF1	-0.252118	-0.605013	-0.193488	-0.355806	-0.294705	-0.326993	-0.835326
ENSG00000070501	POLB	22.4385	25.4705	26.0841	23.2666	25.666	20.7327	24.5815	18.9107	24.1886		25.9458	34.327	22.1616	27.0663	26.977	30.1145	48.1731	42.6104		ENSG00000070501	POLB	0.182852	0.217192	0.0522852	0.193882	-0.11407	0.131595	-0.246777	0.108354		0.209526	0.613366	-0.0179155	0.270523	0.265753	0.424483	1.10225	0.925229		ENSG00000070501	POLB	-0.0266742	-0.396174	0.0702007	-0.0766413	-0.379823	-0.292888	-1.34903
ENSG00000129559	NEDD8	36.1509	43.6055	42.1831	40.6439	42.7915	44.2527	38.9448	35.7447	39.7971		42.1838	53.6398	55.9588	52.2926	49.0727	49.6554	88.3067	70.0926		ENSG00000129559	NEDD8	0.270479	0.222633	0.169006	0.243291	0.291732	0.107397	-0.0163012	0.138629		0.222658	0.569271	0.630332	0.532575	0.440889	0.457918	1.28849	0.955229		ENSG00000129559	NEDD8	0.0478208	-0.346638	-0.461327	-0.289284	-0.149157	-0.350521	-1.30479
ENSG00000133112	TPT1	1395.79	1428.39	1267.88	1332.89	1358.96	1293.32	1176.38	1187.38	1398.49		1727.44	1864.75	1632.32	1621.04	1544.72	1610.09	2725.64	2463.08		ENSG00000133112	TPT1	0.0333081	-0.138659	-0.0665245	-0.038572	-0.110001	-0.246729	-0.233291	0.00279181		0.307556	0.417901	0.225842	0.215843	0.146264	0.206063	0.965518	0.819385		ENSG00000133112	TPT1	-0.274247	-0.55656	-0.292367	-0.254415	-0.256266	-0.452792	-1.19881
ENSG00000145592	RPL37	545.875	606.937	610.57	620.855	560.07	557.809	510.299	512.83	563.513		701.528	805.5	794.044	720.315	732.576	673.385	1034.53	991.959		ENSG00000145592	RPL37	0.152977	0.161587	0.185687	0.0370382	0.0312019	-0.0972279	-0.0900875	0.0458805		0.361932	0.561315	0.54065	0.400058	0.42441	0.302863	0.922338	0.861712		ENSG00000145592	RPL37	-0.208955	-0.399729	-0.354962	-0.363019	-0.393208	-0.400091	-1.01243
ENSG00000237506	RPSAP15	11.2622	10.2646	9.00823	10.8699	9.78599	12.1515	9.447	9.08154	10.5423		13.7309	12.491	14.4256	13.177	13.5698	12.9104	22.6073	18.5526		ENSG00000237506	RPSAP15	-0.133813	-0.322178	-0.0511582	-0.202703	0.109638	-0.253565	-0.310484	-0.0953083		0.285931	0.149399	0.357142	0.226532	0.268911	0.19704	1.00529	0.720131		ENSG00000237506	RPSAP15	-0.419744	-0.471577	-0.4083	-0.429235	-0.159273	-0.450606	-1.31578
ENSG00000125743	SNRPD2	115.33	135.554	132.41	122.804	113.784	125.022	103.306	117.645	119.977		141.507	183.285	184.933	183.202	172.503	177.708	301.259	211.101		ENSG00000125743	SNRPD2	0.233095	0.19924	0.0905854	-0.0194706	0.116413	-0.158843	0.0286638	0.0569825		0.295098	0.668314	0.681233	0.667664	0.580848	0.623734	1.38523	0.872162		ENSG00000125743	SNRPD2	-0.0620025	-0.469074	-0.590647	-0.687134	-0.464435	-0.782577	-1.35657
ENSG00000135617	PRADC1	4.98633	7.23363	9.08058	5.45311	7.47294	7.3911	6.97278	6.25741	5.12471		7.90036	10.9958	7.10185	9.14082	10.2506	10.2232	13.41	9.01624		ENSG00000135617	PRADC1	0.53674	0.864806	0.129101	0.583697	0.56781	0.483755	0.327585	0.0394917		0.663939	1.14091	0.510216	0.874345	1.03966	1.03579	1.42726	0.854546		ENSG00000135617	PRADC1	-0.127199	-0.276102	-0.381115	-0.290648	-0.471847	-0.552036	-1.09967
ENSG00000115540	MOB4	46.8113	42.2811	38.2759	44.2429	44.2149	37.2374	39.1697	44.7986	42.4912		46.0028	50.0264	57.9879	51.9958	47.7385	51.6708	92.9697	74.7307		ENSG00000115540	MOB4	-0.146847	-0.290421	-0.0814117	-0.082326	-0.330107	-0.257121	-0.0634049	-0.139695		-0.0251362	0.0958318	0.308893	0.151538	0.0282954	0.142491	0.989902	0.674843		ENSG00000115540	MOB4	-0.121711	-0.386253	-0.390305	-0.233864	-0.358402	-0.399612	-1.05331
ENSG00000095209	TMEM38B	45.1349	47.8082	39.9401	49.2234	48.0848	46.6955	46.0782	52.0251	43.7797		60.4042	60.0878	60.5877	58.4656	55.0278	59.382	82.4539	76.9848		ENSG00000095209	TMEM38B	0.0830129	-0.176406	0.125102	0.0913374	0.0490392	0.029841	0.204963	-0.0439822		0.420405	0.412828	0.42478	0.373345	0.285918	0.395782	0.869344	0.77033		ENSG00000095209	TMEM38B	-0.337392	-0.589234	-0.299679	-0.282008	-0.236879	-0.365941	-0.664381
ENSG00000131931	THAP1	21.6648	19.0519	31.9087	17.1591	17.7037	20.1689	23.489	15.0898	19.6496		23.2929	37.5977	19.0228	17.1242	27.9858	33.5028	34.12	34.5478		ENSG00000131931	THAP1	-0.185412	0.558598	-0.336374	-0.291295	-0.103215	0.116633	-0.52178	-0.140849		0.104542	0.795294	-0.187619	-0.339313	0.369343	0.628931	0.655266	0.673243		ENSG00000131931	THAP1	-0.289954	-0.236696	-0.148754	0.0480183	-0.472558	-0.512298	-1.17705
ENSG00000154723	ATP5PF	18.3549	17.9822	16.9673	21.4126	22.7302	20.075	17.9621	19.0491	19.6789		22.3309	25.7608	28.8513	26.3837	23.8855	25.2658	40.1979	34.5911		ENSG00000154723	ATP5PF	-0.0295943	-0.113405	0.222295	0.308447	0.129237	-0.0312025	0.05356	0.100487		0.282879	0.489015	0.652472	0.523486	0.379974	0.461025	1.13096	0.91424		ENSG00000154723	ATP5PF	-0.312473	-0.60242	-0.430178	-0.215039	-0.250738	-0.492227	-1.0774
ENSG00000143771	CNIH4	47.8	46.8148	40.5189	48.9326	50.0865	42.1857	42.1902	49.2563	49.2265		47.2272	61.4584	56.6563	58.7031	56.297	58.8562	76.9227	86.4778		ENSG00000143771	CNIH4	-0.0300464	-0.238415	0.0337847	0.0674102	-0.180259	-0.180105	0.0432972	0.0424246		-0.0173924	0.362598	0.245225	0.296425	0.236046	0.300184	0.686397	0.855319		ENSG00000143771	CNIH4	-0.012654	-0.601013	-0.21144	-0.229014	-0.416304	-0.480289	-0.6431
ENSG00000264350	SNRPGP2	6.10396	5.90916	5.02869	7.74342	5.56022	5.48069	5.88027	4.90071	5.65183		6.76341	8.19237	7.92617	7.77563	6.34561	8.87955	15.3395	9.92653		ENSG00000264350	SNRPGP2	-0.0467925	-0.279563	0.343226	-0.134603	-0.155388	-0.053862	-0.316754	-0.111028		0.148004	0.424536	0.376879	0.349215	0.0560136	0.540741	1.32944	0.701544		ENSG00000264350	SNRPGP2	-0.194797	-0.704099	-0.0336534	-0.483818	-0.211401	-0.594603	-1.64619
ENSG00000165283	STOML2	151.739	143.705	156.034	141.672	150.437	160.756	146.268	140.542	144.956		158.328	192.318	191.972	188.129	204.622	207.443	327.468	254.579		ENSG00000165283	STOML2	-0.0784879	0.0402665	-0.0990411	-0.0124313	0.0832824	-0.0529824	-0.110589	-0.065978		0.0613202	0.341901	0.339301	0.310126	0.431363	0.451118	1.10976	0.746517		ENSG00000165283	STOML2	-0.139808	-0.301635	-0.438342	-0.322557	-0.348081	-0.5041	-1.22035
ENSG00000111711	GOLT1B	56.0962	48.2412	49.3463	47.5148	48.1293	45.662	49.7735	43.4973	46.5324		54.8652	63.9503	55.4515	57.5159	62.6426	65.0778	98.4044	81.7096		ENSG00000111711	GOLT1B	-0.21764	-0.184963	-0.239528	-0.220989	-0.296911	-0.172527	-0.366979	-0.269669		-0.0320126	0.189048	-0.0166777	0.0360578	0.159239	0.21426	0.810819	0.542602		ENSG00000111711	GOLT1B	-0.185627	-0.374011	-0.22285	-0.257047	-0.45615	-0.386788	-1.1778
ENSG00000168028	RPSA	1185.5	1295.99	1198.02	1299.8	1323.64	1306.16	1176.89	1184.95	1186.85		1539.87	1563.47	1750.19	1644.01	1546.51	1570.86	2398.01	2083.88		ENSG00000168028	RPSA	0.128559	0.0151577	0.132798	0.159019	0.139833	-0.0105167	-0.000673003	0.00164606		0.377312	0.399251	0.562018	0.471725	0.383517	0.40606	1.01634	0.813774		ENSG00000168028	RPSA	-0.248753	-0.384093	-0.429221	-0.312705	-0.243683	-0.416577	-1.01702
ENSG00000213801	ZNF321P	1.84838	1.80841	2.38772	2.72656	2.09064	2.22359	1.92796	1.66126	1.25921		2.39051	2.27393	1.01455	1.69165	1.52945	3.41746	5.20965	2.21071		ENSG00000213801	ZNF321P	-0.031544	0.369372	0.560817	0.177684	0.266631	0.0608111	-0.153987	-0.553738		0.371058	0.298924	-0.865423	-0.127836	-0.273245	0.886661	1.49492	0.258248		ENSG00000213801	ZNF321P	-0.402602	0.0704487	1.42624	0.30552	0.539876	-0.82585	-1.64891
ENSG00000175768	TOMM5	30.6488	35.1748	31.0042	33.6639	33.5837	32.8528	32.8717	32.0069	32.1539		34.3709	37.5354	42.1038	42.3505	39.2126	42.0026	65.8602	56.4382		ENSG00000175768	TOMM5	0.198713	0.0166361	0.135373	0.131935	0.100189	0.101017	0.0625549	0.0691657		0.16536	0.292423	0.458123	0.46655	0.35549	0.454651	1.10358	0.880843		ENSG00000175768	TOMM5	0.0333527	-0.275787	-0.32275	-0.334616	-0.255301	-0.353633	-1.04102
ENSG00000197894	ADH5	63.5328	64.7715	55.2432	70.8905	64.0982	61.2585	58.2243	56.7043	56.7525		64.1066	72.2985	82.9395	84.1371	75.2687	75.1549	127.025	99.6121		ENSG00000197894	ADH5	0.0278588	-0.201703	0.158091	0.0127843	-0.0525916	-0.125878	-0.164043	-0.162816		0.0129719	0.186464	0.384558	0.405241	0.244549	0.242366	0.999543	0.64882		ENSG00000197894	ADH5	0.0148869	-0.388167	-0.226467	-0.392457	-0.297141	-0.368244	-1.16359
ENSG00000075188	NUP37	24.2009	22.4141	23.624	20.1402	21.9295	23.6139	21.5931	19.0491	20.5281		28.7445	28.5954	28.5976	29.2625	27.7254	31.721	47.6908	36.0216		ENSG00000075188	NUP37	-0.110658	-0.0348089	-0.264986	-0.142187	-0.0354221	-0.164488	-0.345339	-0.237459		0.248223	0.240723	0.240834	0.273992	0.196149	0.390378	0.978649	0.573801		ENSG00000075188	NUP37	-0.358881	-0.275532	-0.50582	-0.416179	-0.231571	-0.554867	-1.32399
ENSG00000163170	BOLA3	18.3119	21.8792	20.5489	20.1402	20.1947	20.3255	16.8375	17.9416	18.8589		21.8936	26.6953	22.0982	21.6353	24.6991	22.3157	42.8992	33.074		ENSG00000163170	BOLA3	0.256778	0.16628	0.137296	0.141199	0.150513	-0.121101	-0.0294721	0.0424689		0.25773	0.543806	0.271147	0.240604	0.431677	0.28528	1.22817	0.852917		ENSG00000163170	BOLA3	-0.000951712	-0.377525	-0.133851	-0.0994053	-0.281164	-0.406381	-1.25764
ENSG00000166128	RAB8B	16.0766	13.372	15.9543	15.2324	14.9459	16.5047	13.2386	15.9204	11.0987		21.8645	18.7833	17.6595	19.7062	17.4423	17.7591	25.18	19.4629		ENSG00000166128	RAB8B	-0.265747	-0.0110166	-0.0778249	-0.105217	0.037913	-0.280209	-0.0140888	-0.534579		0.443623	0.224484	0.135481	0.293684	0.117625	0.143594	0.647311	0.275765		ENSG00000166128	RAB8B	-0.70937	-0.2355	-0.213306	-0.398901	-0.0797122	-0.423803	-0.6614
ENSG00000204196	RPL12P16	66.7997	62.6575	57.5586	72.9627	68.8578	49.6394	53.2759	49.5886	56.3133		79.849	113.946	72.4769	72.3253	53.9865	58.9731	97.0859	98.7451		ENSG00000204196	RPL12P16	-0.0923546	-0.21481	0.127317	0.0437792	-0.428355	-0.326357	-0.429834	-0.246366		0.257433	0.770432	0.117681	0.114659	-0.307242	-0.179785	0.539421	0.563869		ENSG00000204196	RPL12P16	-0.349788	-0.985242	0.00963648	-0.0708796	-0.121113	-0.146573	-0.969255
ENSG00000126246	IGFLR1	2.96601	1.63011	4.70309	2.2176	3.33613	3.82082	2.89194	2.54726	2.86984		3.29424	3.58222	2.98024	2.61166	3.09145	2.5704	4.6308	5.02829		ENSG00000126246	IGFLR1	-0.863551	0.665086	-0.419524	0.169654	0.365361	-0.0364861	-0.219575	-0.047553		0.151425	0.272329	0.00690624	-0.183554	0.0597616	-0.206532	0.642737	0.761544		ENSG00000126246	IGFLR1	-1.01498	0.392757	-0.42643	0.353208	0.3056	0.170046	-0.862312
ENSG00000119801	YPEL5	45.6507	40.1415	46.9224	31.8825	34.6513	45.0983	43.3469	39.4549	47.0009		46.3235	61.2092	39.7577	43.3002	52.8475	61.9232	82.8719	82.3165		ENSG00000119801	YPEL5	-0.185543	0.0396377	-0.517872	-0.397728	-0.0175667	-0.0747082	-0.210434	0.0420512		0.0211059	0.423109	-0.199405	-0.0762649	0.211198	0.439841	0.860246	0.850544		ENSG00000119801	YPEL5	-0.206649	-0.383472	-0.318467	-0.321463	-0.228765	-0.51455	-1.07068
ENSG00000134419	RPS15A	907.599	859.069	813.816	891.22	923.976	918.031	794.801	825.23	895.888		1130.33	1183.91	1120.16	1092.18	1087.57	1075.65	1958.7	1568.09		ENSG00000134419	RPS15A	-0.0792795	-0.157353	-0.0262721	0.0258004	0.016489	-0.191461	-0.137258	-0.0187367		0.316623	0.383429	0.303577	0.267084	0.260985	0.245086	1.10977	0.78888		ENSG00000134419	RPS15A	-0.395903	-0.540782	-0.329849	-0.241284	-0.244496	-0.436546	-1.24703
ENSG00000169567	HINT1	149.117	125.646	110.233	142.944	140.385	135.201	143.665	153.749	132.1		149.465	160.016	187.47	173.112	159.193	193.802	293.927	231.128		ENSG00000169567	HINT1	-0.247081	-0.435887	-0.0609934	-0.0870624	-0.141342	-0.053737	0.044135	-0.174811		0.00336561	0.10177	0.330212	0.215257	0.094335	0.378138	0.979011	0.632244		ENSG00000169567	HINT1	-0.250447	-0.537657	-0.391206	-0.30232	-0.235677	-0.431875	-0.934876
ENSG00000062716	VMP1	46.1666	47.4516	37.6971	42.9342	46.0831	40.3379	39.5874	42.0575	46.7081		55.1859	53.5463	52.8517	49.3545	50.5371	55.0006	90.3005	81.6663		ENSG00000062716	VMP1	0.0396073	-0.292396	-0.104722	-0.00260979	-0.194713	-0.221806	-0.134485	0.0168241		0.257451	0.213939	0.195102	0.0963332	0.130494	0.2526	0.967886	0.822892		ENSG00000062716	VMP1	-0.217844	-0.506335	-0.299824	-0.098943	-0.325207	-0.474406	-1.10237
ENSG00000004766	VPS50	24.3299	27.3808	24.9987	27.0111	26.4667	24.5848	25.0956	22.0394	22.3145		26.4706	28.2216	25.9027	25.2263	30.8169	29.6472	40.6803	39.0126		ENSG00000004766	VPS50	0.170436	0.0391266	0.150823	0.121448	0.0150389	0.0447058	-0.142646	-0.124749		0.121661	0.214073	0.0903759	0.0521998	0.340993	0.285167	0.7416	0.68121		ENSG00000004766	VPS50	0.0487755	-0.174946	0.0604474	0.069248	-0.325954	-0.240461	-0.884246
ENSG00000070831	CDC42	133.47	117.088	111.355	122.186	118.499	113.81	111.018	111.055	117.195		135.326	143.507	134.903	132.186	140.938	155.538	247.908	204.859		ENSG00000070831	CDC42	-0.188927	-0.261357	-0.12744	-0.171639	-0.229887	-0.265722	-0.265244	-0.18761		0.0199238	0.104598	0.0154077	-0.0139527	0.0785374	0.220749	0.893287	0.618114		ENSG00000070831	CDC42	-0.208851	-0.365955	-0.142847	-0.157686	-0.308424	-0.486471	-1.15853
ENSG00000120697	ALG5	28.3275	32.1183	32.8493	31.5917	33.1834	29.7523	29.2728	27.1893	27.0292		33.9919	35.0746	35.7946	37.8394	30.2962	34.4959	52.0321	47.2052		ENSG00000120697	ALG5	0.181192	0.213657	0.157341	0.228257	0.0707973	0.0473578	-0.059168	-0.0676862		0.262988	0.30822	0.337537	0.417686	0.0969332	0.284219	0.877198	0.736741		ENSG00000120697	ALG5	-0.0817964	-0.0945635	-0.180196	-0.189428	-0.0261358	-0.236862	-0.936366
ENSG00000124562	SNRPC	88.2925	87.6186	91.7103	82.5965	80.6455	93.7981	80.1709	70.2158	81.6733		102.18	111.36	97.3968	100.163	97.7224	100.508	150.179	142.613		ENSG00000124562	SNRPC	-0.011054	0.0547926	-0.0962102	-0.130697	0.0872681	-0.139211	-0.330494	-0.112427		0.210749	0.334871	0.141584	0.18199	0.146399	0.186953	0.766323	0.691739		ENSG00000124562	SNRPC	-0.221803	-0.280078	-0.237794	-0.312687	-0.0591306	-0.326164	-1.09682
ENSG00000185641		26.3502	26.1073	28.5803	25.048	28.9576	33.0407	22.5571	31.3978	27.5563		27.4326	36.3206	45.4328	44.606	47.8687	43.9596	68.5937	48.1155		ENSG00000185641		-0.0133615	0.117209	-0.07312	0.136131	0.326432	-0.224231	0.252849	0.0645693		0.0580782	0.462973	0.785921	0.759425	0.861269	0.738365	1.38026	0.868688		ENSG00000185641		-0.0714397	-0.345764	-0.859041	-0.623294	-0.534836	-0.962596	-1.12741
ENSG00000155304	HSPA13	127.753	108.02	108.388	103.536	110.804	107.923	106.809	113.27	121.763		125.094	155.78	129.133	138.27	134.917	138.246	209.833	212.445		ENSG00000155304	HSPA13	-0.242056	-0.237154	-0.303222	-0.205349	-0.243363	-0.258328	-0.173593	-0.0692827		-0.0303497	0.286146	0.0154995	0.114125	0.0787165	0.113882	0.715881	0.733729		ENSG00000155304	HSPA13	-0.211706	-0.5233	-0.318721	-0.319474	-0.32208	-0.37221	-0.889474
ENSG00000110871	COQ5	34.5604	18.0331	19.0656	25.1934	26.6446	20.5134	20.5006	31.4808	30.0455		16.6753	22.2409	29.2951	31.1619	27.758	26.0545	58.8497	52.4069		ENSG00000110871	COQ5	-0.938473	-0.85815	-0.456077	-0.375279	-0.752552	-0.753454	-0.134648	-0.201975		-1.05141	-0.635908	-0.238461	-0.149339	-0.316219	-0.407591	0.767913	0.600634		ENSG00000110871	COQ5	0.112937	-0.222242	-0.217616	-0.22594	-0.436333	-0.345863	-0.902561
ENSG00000241468	ATP5MF	45.4358	48.6742	53.3982	50.9321	48.5296	46.5076	43.2184	40.4239	44.3361		55.1567	64.2618	58.2732	58.4953	58.1518	64.1139	111.3	77.3316		ENSG00000241468	ATP5MF	0.099326	0.23296	0.164745	0.0950359	0.0336358	-0.0721839	-0.16862	-0.0353485		0.279707	0.500132	0.359003	0.364491	0.355995	0.496806	1.29255	0.767228		ENSG00000241468	ATP5MF	-0.180381	-0.267172	-0.194259	-0.269455	-0.322359	-0.56899	-1.46117
ENSG00000184076	UQCR10	39.5468	41.5933	38.4568	41.0438	47.1062	38.5527	34.8961	33.0037	40.617		49.5594	53.2037	50.4422	51.61	54.3119	51.7292	89.8825	70.8295		ENSG00000184076	UQCR10	0.0727926	-0.0403212	0.0536028	0.252357	-0.0367267	-0.180496	-0.260934	0.0385236		0.3256	0.427966	0.35107	0.384091	0.457709	0.387419	1.18448	0.84079		ENSG00000184076	UQCR10	-0.252807	-0.468287	-0.297467	-0.131734	-0.494435	-0.567916	-1.44541
ENSG00000213621	RPSAP54	7.4795	7.2591	7.5973	8.8704	8.00672	9.55206	7.55117	6.75578	7.9067		11.836	9.37606	10.1772	9.02211	8.26556	9.49294	15.0501	13.7844		ENSG00000213621	RPSAP54	-0.0431518	0.022545	0.246057	0.0982698	0.35287	0.0137587	-0.146819	0.0801337		0.662163	0.32604	0.444328	0.270523	0.144172	0.343913	1.00876	0.882027		ENSG00000213621	RPSAP54	-0.705315	-0.303495	-0.198271	-0.172253	0.208699	-0.330155	-1.15558
ENSG00000138326	RPS24	739.912	789.357	785.271	829.782	799.56	709.139	646.412	627.346	719.012		1005.15	1112.48	911.351	869.684	778.981	791.01	1212.24	1253.26		ENSG00000138326	RPS24	0.0933244	0.0858383	0.165379	0.111853	-0.0612852	-0.194898	-0.238091	-0.0413376		0.44199	0.588355	0.300654	0.233138	0.0742345	0.0963433	0.71225	0.760257		ENSG00000138326	RPS24	-0.348666	-0.502517	-0.135275	-0.121285	-0.13552	-0.291241	-0.95034
ENSG00000272690	LINC02018	2.27824	2.4197	5.28193	2.25395	3.46958	3.03787	3.82378	3.15639	4.12905		1.86577	1.83783	2.0608	1.66197	3.35178	2.62881	3.05504	7.19565		ENSG00000272690	LINC02018	0.0869088	1.21315	-0.015461	0.606842	0.415141	0.747083	0.470357	0.857893		-0.28815	-0.309914	-0.144711	-0.455027	0.557011	0.206494	0.423272	1.65921		ENSG00000272690	LINC02018	0.375059	1.52306	0.12925	1.06187	-0.14187	0.540589	0.047085
ENSG00000130208	APOC1	5.975	6.95345	9.08058	7.598	6.89468	6.82737	7.90463	7.58641	7.29173		7.95866	11.9615	12.5868	11.1589	9.82756	10.7489	26.4663	12.7008		ENSG00000130208	APOC1	0.21879	0.603845	0.346681	0.206544	0.192392	0.403759	0.344478	0.287322		0.413587	1.00139	1.0749	0.901187	0.717894	0.847182	2.14714	1.0879		ENSG00000130208	APOC1	-0.194797	-0.39754	-0.728215	-0.694643	-0.525503	-0.443423	-1.80267
ENSG00000188186	LAMTOR4	12.8957	18.7463	22.5748	17.3409	18.4155	19.5426	17.5766	18.2738	16.9262		17.4333	22.1474	24.0956	25.8792	26.5539	24.6816	38.0433	29.4762		ENSG00000188186	LAMTOR4	0.539717	0.807827	0.42729	0.514028	0.599732	0.446764	0.502891	0.392369		0.434954	0.780251	0.901879	1.0049	1.04204	0.93655	1.56075	1.19266		ENSG00000188186	LAMTOR4	0.104763	0.0275756	-0.474589	-0.490876	-0.442305	-0.489786	-1.05786
ENSG00000213250	RBMS2P1	2.70809	4.02434	2.24301	3.16281	3.06924	1.75382	1.89583	2.10426	1.49349		1.98238	2.24278	4.0265	2.84909	2.18029	2.80407	2.05813	2.60084		ENSG00000213250	RBMS2P1	0.571474	-0.271841	0.223927	0.180605	-0.626777	-0.514452	-0.363965	-0.858593		-0.450047	-0.271991	0.572247	0.0732216	-0.31276	0.0502435	-0.395943	-0.058302		ENSG00000213250	RBMS2P1	1.02152	0.000150448	-0.34832	0.107383	-0.314016	-0.564695	0.0319781
ENSG00000169169	CPT1C	3.22392	3.26023	3.61776	3.5627	1.4679	2.66205	2.31355	3.18408	3.4848		2.85696	3.17727	2.6949	3.44265	2.86366	4.17689	5.56339	6.06862		ENSG00000169169	CPT1C	0.0161549	0.16628	0.144154	-1.13506	-0.276279	-0.478708	-0.0179412	0.112261		-0.174338	-0.0210295	-0.258586	0.0947013	-0.170957	0.373614	0.787146	0.912552		ENSG00000169169	CPT1C	0.190493	0.18731	0.40274	-1.22977	-0.105323	-0.852322	-0.805088
ENSG00000237350	CDC42P6	6.70576	5.75634	4.48602	5.08957	6.98364	5.73124	5.46255	7.53104	6.47178		5.80137	7.75628	7.32378	7.77563	7.38694	7.71119	13.0241	11.2703		ENSG00000237350	CDC42P6	-0.22025	-0.579963	-0.397856	0.0585787	-0.226554	-0.295826	0.167448	-0.051238		-0.209007	0.209964	0.127189	0.21356	0.139577	0.201553	0.957713	0.749053		ENSG00000237350	CDC42P6	-0.0112426	-0.789926	-0.525045	-0.154981	-0.366131	-0.497379	-0.790265
ENSG00000131143	COX4I1	133.599	141.158	144.964	142.726	132.066	144.44	118.955	125.48	141.735		153.547	179.827	196.791	190.088	181.192	171.165	274.503	246.776		ENSG00000131143	COX4I1	0.0793938	0.117779	0.0953368	-0.0166492	0.112554	-0.167496	-0.0904512	0.0852822		0.200766	0.428699	0.558751	0.508751	0.439603	0.357475	1.03891	0.88529		ENSG00000131143	COX4I1	-0.121372	-0.31092	-0.463415	-0.5254	-0.327049	-0.524971	-1.12936
ENSG00000226976	COX6A1P2	4.08363	5.5271	4.88398	5.3077	4.13681	4.54114	4.30577	3.3502	4.50975		7.49222	5.10855	5.67514	5.49043	5.27174	5.8126	11.4805	7.84586		ENSG00000226976	COX6A1P2	0.436669	0.258203	0.378232	0.0186634	0.153202	0.0764188	-0.285605	0.143193		0.875539	0.32306	0.474802	0.427065	0.368425	0.50933	1.49126	0.942078		ENSG00000226976	COX6A1P2	-0.43887	-0.0648573	-0.09657	-0.408401	-0.215223	-0.432911	-1.77687
ENSG00000182899	RPL35A	503.663	533.836	604.383	532.842	557.846	601.655	504.997	511.778	546.587		575.793	791.794	774.387	744.443	770.65	737.528	1142.3	950.303		ENSG00000182899	RPL35A	0.0839403	0.263006	0.0812497	0.147409	0.256478	0.0038161	0.0230612	0.117994		0.193093	0.652668	0.620597	0.563703	0.613618	0.550241	1.18141	0.915929		ENSG00000182899	RPL35A	-0.109153	-0.389662	-0.539347	-0.416294	-0.35714	-0.546425	-1.15834
ENSG00000174917	MICOS13	19.9453	23.6366	20.8745	21.1217	21.0844	24.5848	25.3205	25.4173	23.1637		25.7126	34.1089	32.9095	30.9838	34.7219	29.4719	52.1929	40.2696		ENSG00000174917	MICOS13	0.244974	0.0656895	0.0826765	0.0801225	0.301716	0.344256	0.349757	0.215815		0.366424	0.774098	0.722452	0.635464	0.799794	0.56329	1.3878	1.01364		ENSG00000174917	MICOS13	-0.121451	-0.708409	-0.639775	-0.555342	-0.498078	-0.219034	-1.03805
ENSG00000241127	YAE1	12.7237	12.9136	10.998	10.7608	7.51742	11.0867	10.6038	8.58317	10.7473		12.7688	14.5469	12.3014	10.3279	11.5523	12.7351	19.102	18.6827		ENSG00000241127	YAE1	0.0213622	-0.210283	-0.241737	-0.759214	-0.1987	-0.262946	-0.567941	-0.243555		0.00510424	0.193189	-0.0486987	-0.300971	-0.139348	0.00129184	0.586203	0.554178		ENSG00000241127	YAE1	0.0162579	-0.403472	-0.193038	-0.458243	-0.0593518	-0.264238	-1.15414
ENSG00000205981	DNAJC19	10.8324	12.2768	12.2642	13.9963	13.0776	14.2498	12.3068	11.878	12.27		13.4394	15.7306	16.8669	18.5191	14.7413	16.2694	29.7786	21.3269		ENSG00000205981	DNAJC19	0.180583	0.179105	0.369698	0.271753	0.395591	0.184106	0.132941	0.179788		0.311114	0.538224	0.638844	0.773661	0.444518	0.586814	1.45893	0.977322		ENSG00000205981	DNAJC19	-0.130531	-0.359119	-0.269147	-0.501909	-0.0489267	-0.402709	-1.32598
ENSG00000162222	TTC9C	31.5944	28.5524	27.5312	28.1017	29.5359	25.1485	31.8434	29.5981	26.7656		31.4265	41.7717	33.2582	32.4677	29.5478	34.1454	45.1824	46.5116		ENSG00000162222	TTC9C	-0.146056	-0.198605	-0.169013	-0.0972008	-0.329196	0.0113261	-0.0941668	-0.239288		-0.00768843	0.402857	0.0740404	0.0393356	-0.0966215	0.11202	0.516091	0.557921		ENSG00000162222	TTC9C	-0.138368	-0.601462	-0.243053	-0.136536	-0.232574	-0.100694	-0.610258
ENSG00000243181		2.1063	4.15169	3.94336	2.39937	2.00168	1.97305	2.44208	1.74432	2.69413		2.79865	4.08061	4.7557	4.12524	3.48195	2.65802	5.6277	4.68151		ENSG00000243181		0.978992	0.904717	0.187947	-0.0734965	-0.0942816	0.213403	-0.272042	0.355114		0.410023	0.954077	1.17495	0.96977	0.725188	0.335646	1.41784	1.15227		ENSG00000243181		0.568969	-0.0493595	-0.987003	-1.04327	-0.819469	-0.122243	-1.68988
ENSG00000140612	SEC11A	85.3265	86.0903	77.0945	90.8489	93.2783	88.2548	77.761	82.5368	85.4216		96.087	116.344	112.583	107.227	98.1454	100.742	167.834	148.378		ENSG00000140612	SEC11A	0.0128579	-0.146365	0.090475	0.128548	0.0486809	-0.133947	-0.0479552	0.001608		0.171348	0.447333	0.399928	0.329597	0.201928	0.2396	0.975971	0.79821		ENSG00000140612	SEC11A	-0.15849	-0.593699	-0.309453	-0.201049	-0.153247	-0.373547	-1.02393
ENSG00000116459	ATP5PB	176.155	190.239	187.979	185.26	182.553	185.373	177.726	156.186	190.112		213.368	231.505	236.834	231.162	229.906	256.981	386.318	330.176		ENSG00000116459	ATP5PB	0.110969	0.0937244	0.0727084	0.0514709	0.0735817	0.0128056	-0.173582	0.110005		0.276497	0.394194	0.42703	0.392057	0.3842	0.544816	1.13294	0.90639		ENSG00000116459	ATP5PB	-0.165528	-0.30047	-0.354322	-0.340586	-0.310618	-0.532011	-1.30652
ENSG00000288983		3.61079	3.05646	3.65394	3.74447	2.71339	3.78951	3.88805	3.07333	4.24619		3.61492	4.48556	3.64604	3.62071	5.20665	3.68034	5.98144	7.36904		ENSG00000288983		-0.240453	0.0171371	0.0524462	-0.41222	0.0696941	0.106731	-0.232514	0.233853		0.00164944	0.312971	0.0140145	0.0039589	0.528041	0.0275234	0.728178	1.02916		ENSG00000288983		-0.242103	-0.295834	0.0384317	-0.416179	-0.458347	0.0792077	-0.960692
ENSG00000163412	EIF4E3	51.8837	46.178	44.7155	47.842	47.8624	46.9147	45.1785	47.1244	43.2526		55.4191	62.0191	56.7514	56.863	57.8915	50.3564	67.6611	75.0342		ENSG00000163412	EIF4E3	-0.168073	-0.214504	-0.117003	-0.116387	-0.14524	-0.199644	-0.138807	-0.262494		0.0951034	0.257431	0.129376	0.132211	0.158071	-0.043105	0.383046	0.532267		ENSG00000163412	EIF4E3	-0.263177	-0.471935	-0.246379	-0.248598	-0.303311	-0.156539	-0.521853
ENSG00000108960	MMD	15.2599	16.5558	15.5202	14.3962	14.3676	16.2855	13.4957	17.8308	12.7971		15.7424	17.3192	17.8497	19.172	17.3772	18.2264	23.1218	22.1938		ENSG00000108960	MMD	0.117594	0.0244016	-0.0840555	-0.0869247	0.0938409	-0.177244	0.224629	-0.253924		0.0449109	0.18263	0.226158	0.329254	0.187451	0.256288	0.59951	0.540412		ENSG00000108960	MMD	0.0726834	-0.158228	-0.310213	-0.416179	-0.0936103	-0.433532	-0.37488
ENSG00000070669	ASNS	239.774	249.458	239.243	228.304	248.342	224.489	223.868	208.986	258.285		272.198	331.557	289.115	315.685	299.383	311.456	394.454	447.908		ENSG00000070669	ASNS	0.0571239	-0.00320004	-0.0707203	0.0506528	-0.095029	-0.0990251	-0.198266	0.107292		0.182982	0.467584	0.26997	0.39681	0.320316	0.377354	0.718182	0.901527		ENSG00000070669	ASNS	-0.125858	-0.470784	-0.34069	-0.346158	-0.415345	-0.47638	-0.916448
ENSG00000254701		12.5088	11.2325	10.998	10.0337	11.8766	10.9614	11.2464	12.4871	13.1485		13.4102	13.4255	12.2063	12.5538	13.8953	15.0427	20.8707	22.8007		ENSG00000254701		-0.155267	-0.185705	-0.318088	-0.0748192	-0.190516	-0.153479	-0.00250425	0.0719579		0.100385	0.102033	-0.0353189	0.0051775	0.151647	0.266114	0.738536	0.866131		ENSG00000254701		-0.255652	-0.287737	-0.282769	-0.0799967	-0.342163	-0.419593	-0.74104
ENSG00000167552	TUBA1A	74.5371	66.1724	49.1292	69.5454	59.828	64.8914	62.8193	68.2223	55.1712		73.1147	71.3017	75.9961	81.2583	77.026	71.825	135.419	95.6675		ENSG00000167552	TUBA1A	-0.171729	-0.601377	-0.100004	-0.317138	-0.199932	-0.24675	-0.127714	-0.434043		-0.027796	-0.0640226	0.0279679	0.124558	0.0473863	-0.0534713	0.861396	0.36007		ENSG00000167552	TUBA1A	-0.143933	-0.537355	-0.127972	-0.441695	-0.247318	-0.193279	-0.98911
ENSG00000008018	PSMB1	65.1232	63.931	60.5252	69.8362	74.8628	67.6787	64.0404	56.1228	68.4954		73.2022	94.6016	81.1323	78.0234	79.2062	81.873	108.309	118.685		ENSG00000008018	PSMB1	-0.0266568	-0.105637	0.100803	0.201078	0.0555296	-0.0241908	-0.214584	0.0728357		0.168715	0.538693	0.317104	0.260735	0.282442	0.330215	0.733911	0.865892		ENSG00000008018	PSMB1	-0.195372	-0.64433	-0.216301	-0.0596578	-0.226912	-0.354406	-0.948495
ENSG00000109971	HSPA8	1178.49	1177.45	955.74	1154.53	1153.15	1186.77	1015.94	1022.48	1329.64		1370.32	1340.15	1417.93	1310.79	1423.92	1388.04	2124.73	2303.52		ENSG00000109971	HSPA8	-0.00127754	-0.302254	-0.0296349	-0.0313696	0.0100996	-0.214132	-0.204876	0.174095		0.217567	0.185454	0.266841	0.15349	0.272926	0.236108	0.850336	0.966895		ENSG00000109971	HSPA8	-0.218844	-0.487708	-0.296476	-0.184859	-0.262827	-0.45024	-1.05521
ENSG00000146677	RPL32P18	118.898	83.8489	80.5314	103.645	110.448	110.804	93.1525	87.7144	99.273		128.271	139.488	112.361	113.726	102.05	101.852	153.427	171.959		ENSG00000146677	RPL32P18	-0.503863	-0.562105	-0.19807	-0.106357	-0.101719	-0.352061	-0.438841	-0.260254		0.109473	0.230417	-0.0815807	-0.0641646	-0.220445	-0.223254	0.367827	0.532335		ENSG00000146677	RPL32P18	-0.613336	-0.792522	-0.116489	-0.0421921	0.118726	-0.128807	-0.806669
ENSG00000235297	FAUP1	28.9723	34.2324	28.0738	33.1913	34.2065	29.4705	29.305	33.1421	29.2548		39.9682	39.9339	46.2571	40.9259	41.1326	36.6281	55.3444	50.673		ENSG00000235297	FAUP1	0.240686	-0.0454489	0.196129	0.239595	0.0245944	0.0164705	0.19399	0.0139977		0.464179	0.46294	0.675001	0.498341	0.505606	0.338278	0.933763	0.806542		ENSG00000235297	FAUP1	-0.223492	-0.508389	-0.478872	-0.258746	-0.481012	-0.321807	-0.739773
ENSG00000179271	GADD45GIP1	24.8027	29.5458	26.88	22.176	23.7533	24.7414	25.931	23.6176	18.654		32.5635	43.6407	33.9557	29.4109	24.4062	28.3036	38.8472	32.2937		ENSG00000179271	GADD45GIP1	0.252455	0.116034	-0.161499	-0.0623714	-0.00357039	0.0641826	-0.0706381	-0.411016		0.392757	0.815178	0.453157	0.245853	-0.0232503	0.190486	0.647314	0.380756		ENSG00000179271	GADD45GIP1	-0.140301	-0.699144	-0.614656	-0.308224	0.0196799	-0.126304	-0.717952
ENSG00000119705	SLIRP	25.5764	26.2601	23.7325	27.1565	27.6232	25.6496	23.2962	19.9905	24.3936		31.1058	36.1025	35.3824	25.9089	28.6691	33.0646	41.5164	42.2203		ENSG00000119705	SLIRP	0.0380564	-0.107951	0.0864817	0.111064	0.00412206	-0.134723	-0.355503	-0.0683116		0.282369	0.497283	0.468217	0.018631	0.164683	0.370473	0.698864	0.723119		ENSG00000119705	SLIRP	-0.244313	-0.605234	-0.381736	0.0924328	-0.160561	-0.505197	-1.05437
ENSG00000136149	RPL13AP25	7.95234	10.6467	16.1714	5.3077	5.73815	9.55206	7.93676	7.19879	8.66808		6.18035	11.5254	18.2619	15.8184	18.2233	16.7952	26.6592	14.9982		ENSG00000136149	RPL13AP25	0.420951	1.02399	-0.583294	-0.470794	0.264432	-0.00282897	-0.143626	0.124334		-0.36369	0.535364	1.19939	0.992149	1.19633	1.0786	1.74518	0.915334		ENSG00000136149	RPL13AP25	0.784642	0.488629	-1.78268	-1.46294	-0.9319	-1.08143	-1.88881
ENSG00000263826		1.97734	3.31117	2.46008	2.65385	2.71339	3.31973	3.59886	3.93164	2.43058		2.41967	2.92807	3.29729	3.68007	2.70095	2.77486	1.96166	4.20469		ENSG00000263826		0.743779	0.315144	0.424526	0.456536	0.747507	0.863978	0.991573	0.297739		0.291248	0.566391	0.73772	0.896173	0.449908	0.488855	-0.0114878	1.08844		ENSG00000263826		0.452531	-0.251247	-0.313194	-0.439638	0.297599	0.375124	1.00306
ENSG00000221930	DENND10P1	7.60846	6.80063	5.8246	5.27134	7.29501	5.69992	6.16947	4.12546	5.03686		6.41357	8.06777	7.07015	6.29173	6.63848	7.12701	7.78231	8.71281		ENSG00000221930	DENND10P1	-0.161936	-0.385446	-0.529433	-0.0606933	-0.416663	-0.302458	-0.88305	-0.595079		-0.246475	0.0845666	-0.105864	-0.274146	-0.19675	-0.0943073	0.0325945	0.195534		ENSG00000221930	DENND10P1	0.0845393	-0.470012	-0.42357	0.213453	-0.219913	-0.20815	-0.915644
ENSG00000214756	CSKMT	6.83472	8.58356	7.70583	8.68863	8.67395	7.98615	4.49857	7.28185	5.56397		8.13358	7.22673	7.79935	7.33046	6.24799	7.71119	7.84663	9.6231		ENSG00000214756	CSKMT	0.328695	0.17307	0.346247	0.343808	0.224619	-0.603415	0.0914235	-0.296766		0.251009	0.0804619	0.190473	0.101023	-0.12949	0.174072	0.199191	0.49362		ENSG00000214756	CSKMT	0.0776865	0.0926078	0.155774	0.242784	0.354109	-0.777487	-0.107768
ENSG00000176731	RBIS	33.2709	37.5181	38.6739	32.7914	33.0944	32.8528	31.008	25.2511	33.4717		41.3967	48.9362	43.6574	46.0899	44.224	42.5576	74.0284	57.8686		ENSG00000176731	RBIS	0.173326	0.217099	-0.020943	-0.00767075	-0.0182425	-0.101619	-0.397912	0.00868155		0.315256	0.556642	0.391965	0.470191	0.41057	0.355156	1.15382	0.798522		ENSG00000176731	RBIS	-0.14193	-0.339542	-0.412908	-0.477862	-0.428813	-0.456776	-1.55173
ENSG00000240972	MIF	266.898	346.654	355.119	357.688	320.135	312.9	333.858	382.2	292.694		355.05	456.655	458.26	414.602	377.71	354.364	585.024	505.906		ENSG00000240972	MIF	0.377208	0.412017	0.422414	0.262395	0.229416	0.322948	0.518041	0.133107		0.411733	0.774816	0.779878	0.635438	0.500993	0.408945	1.13221	0.922583		ENSG00000240972	MIF	-0.0345255	-0.362799	-0.357464	-0.373043	-0.271576	-0.0859974	-0.614167
ENSG00000249353	NPM1P27	207.32	234.634	202.052	246.626	239.179	196.397	183.349	186.587	204.198		284.588	285.113	302.019	291.705	260.398	262.677	409.632	352.89		ENSG00000249353	NPM1P27	0.178557	-0.0371305	0.250468	0.206231	-0.078087	-0.177266	-0.152009	-0.0218897		0.457016	0.459678	0.542782	0.492653	0.32886	0.341433	0.982473	0.767363		ENSG00000249353	NPM1P27	-0.278459	-0.496808	-0.292313	-0.286422	-0.406947	-0.518698	-1.13448
ENSG00000288920	RPSAP58	64.6074	66.2488	62.6958	71.1086	69.9254	66.5199	61.6947	59.7499	66.6213		82.1521	84.7272	93.6239	90.6959	81.4516	85.8454	128.344	115.13		ENSG00000288920	RPSAP58	0.036195	-0.0433304	0.138324	0.114116	0.042087	-0.0665534	-0.112763	0.0442832		0.346597	0.391125	0.535178	0.489339	0.334244	0.410041	0.990242	0.833498		ENSG00000288920	RPSAP58	-0.310402	-0.434456	-0.396854	-0.375222	-0.292157	-0.476595	-1.103
ENSG00000215630	GUSBP9	6.40486	4.89034	4.44985	4.25343	5.6047	4.79169	4.78776	6.45122	5.82753		5.50984	6.19879	5.4215	5.49043	6.34561	5.63735	9.06864	10.0566		ENSG00000215630	GUSBP9	-0.389232	-0.525411	-0.590541	-0.192528	-0.418632	-0.419815	0.0104051	-0.136282		-0.217156	-0.04718	-0.240474	-0.222248	-0.0134078	-0.184151	0.50172	0.6509		ENSG00000215630	GUSBP9	-0.172077	-0.478231	-0.350067	0.0297197	-0.405225	-0.235664	-0.491315
ENSG00000101000	PROCR	5.02932	6.67327	6.54815	5.92572	5.3823	5.88783	6.07307	5.31603	4.5976		9.62036	8.37927	8.0847	6.94465	6.76865	8.35379	12.6382	7.93255		ENSG00000101000	PROCR	0.408032	0.380724	0.236627	0.0978587	0.227372	0.272063	0.0799853	-0.129482		0.935728	0.736461	0.684831	0.465539	0.428505	0.732067	1.32936	0.657422		ENSG00000101000	PROCR	-0.527696	-0.355737	-0.448204	-0.36768	-0.201133	-0.460005	-1.24937
ENSG00000125703	ATG4C	37.6554	35.7606	32.8493	35.6997	38.6547	34.7632	33.5465	30.9825	28.8448		42.7669	41.8029	40.9308	39.7388	35.4378	37.3876	57.9171	49.7627		ENSG00000125703	ATG4C	-0.0744862	-0.196996	-0.0769447	0.0377855	-0.115295	-0.166696	-0.281405	-0.384546		0.183637	0.150746	0.120328	0.0776922	-0.0875684	-0.0102981	0.621132	0.402207		ENSG00000125703	ATG4C	-0.258123	-0.347741	-0.197273	-0.0399067	-0.0277265	-0.156398	-0.902538
ENSG00000038274	MAT2B	53.4311	56.4681	51.5169	50.1686	46.5724	48.7625	52.6975	42.722	45.1268		52.5038	58.8106	59.8267	61.6709	60.5599	70.0141	108.084	77.8517		ENSG00000038274	MAT2B	0.0797561	-0.0526342	-0.0908949	-0.198205	-0.131909	-0.0199452	-0.322701	-0.243698		-0.0252576	0.138396	0.16311	0.206908	0.180682	0.389964	1.0164	0.543048		ENSG00000038274	MAT2B	0.105014	-0.19103	-0.254005	-0.405113	-0.312591	-0.40991	-1.3391
ENSG00000134330	IAH1	15.088	14.1107	12.7707	15.3778	12.4549	13.5608	15.5843	18.1908	16.8383		14.518	14.36	21.1153	19.5875	17.963	17.6715	28.235	29.0427		ENSG00000134330	IAH1	-0.0966114	-0.24056	0.0274497	-0.276684	-0.153956	0.046699	0.26981	0.158353		-0.0555547	-0.0713404	0.484893	0.376534	0.251628	0.228025	0.904087	0.944777		ENSG00000134330	IAH1	-0.0410567	-0.169219	-0.457443	-0.653218	-0.405583	-0.181326	-0.634277
ENSG00000152240	HAUS1	29.875	23.1782	26.3735	26.5748	23.6643	25.1485	25.1277	26.1925	24.8915		27.0828	33.9843	35.0654	36.1775	30.4264	32.1007	73.1923	42.9138		ENSG00000152240	HAUS1	-0.366173	-0.179851	-0.168878	-0.336227	-0.248465	-0.249659	-0.189785	-0.263289		-0.141564	0.18593	0.231108	0.276152	0.0263838	0.103667	1.29275	0.522503		ENSG00000152240	HAUS1	-0.224609	-0.365781	-0.399987	-0.612379	-0.274849	-0.353326	-1.48254
ENSG00000154719	MRPL39	25.8773	25.2158	22.1769	22.4305	24.8208	22.2673	21.1754	18.1077	26.8535		23.497	30.4956	27.6148	26.2353	25.057	26.3466	46.7582	46.2949		ENSG00000154719	MRPL39	-0.0373613	-0.222633	-0.20623	-0.0601382	-0.216766	-0.2893	-0.515085	0.0534199		-0.139213	0.236909	0.0937511	0.0198219	-0.0464746	0.0259248	0.853529	0.839164		ENSG00000154719	MRPL39	0.101852	-0.459543	-0.299981	-0.07996	-0.170291	-0.315225	-1.36861
ENSG00000174886	NDUFA11	80.1682	70.0184	62.732	77.4342	73.8398	76.2286	76.7328	69.6621	67.7633		77.0212	78.1546	95.8433	84.8791	84.2827	82.5448	154.231	116.821		ENSG00000174886	NDUFA11	-0.195295	-0.353829	-0.0500591	-0.118632	-0.0726982	-0.0631875	-0.202656	-0.242525		-0.0577746	-0.0366993	0.257647	0.0823785	0.0722069	0.0421467	0.943993	0.543197		ENSG00000174886	NDUFA11	-0.13752	-0.317129	-0.307706	-0.201011	-0.144905	-0.105334	-1.14665
ENSG00000135404	CD63	51.3248	59.8812	61.1764	52.3499	55.8691	59.7239	57.8709	59.0577	60.5595		72.8815	82.5156	80.2763	75.3821	74.8782	79.0105	127.701	104.38		ENSG00000135404	CD63	0.222445	0.253317	0.0285291	0.122394	0.21865	0.173181	0.202469	0.238695		0.505896	0.685009	0.645316	0.554565	0.544889	0.622387	1.31504	1.02412		ENSG00000135404	CD63	-0.28345	-0.431692	-0.616787	-0.432171	-0.326238	-0.449206	-1.11257
ENSG00000115380	EFEMP1	2.1063	2.26688	2.27919	3.70812	2.26857	2.31755	2.02436	1.82738	2.13774		3.61492	2.21163	3.77286	3.32393	3.02637	2.71644	4.2449	3.68452		ENSG00000115380	EFEMP1	0.105997	0.113813	0.815979	0.107076	0.137892	-0.0572447	-0.204928	0.0213763		0.779257	0.0704011	0.84095	0.658184	0.522879	0.36701	1.01102	0.806768		ENSG00000115380	EFEMP1	-0.67326	0.0434119	-0.0249712	-0.551108	-0.384988	-0.424255	-1.21595
ENSG00000172031	EPHX4	2.66511	3.23476	1.70035	2.2176	1.86823	2.56809	2.85981	2.35345	1.96203		2.18645	3.08382	2.7266	2.49295	2.57079	2.5704	3.4731	3.38109		ENSG00000172031	EPHX4	0.279462	-0.648364	-0.265196	-0.512519	-0.053496	0.101722	-0.179418	-0.441845		-0.285607	0.210524	0.0329103	-0.0963399	-0.0519851	-0.0522038	0.382028	0.343293		ENSG00000172031	EPHX4	0.565069	-0.858889	-0.298106	-0.416179	-0.00151092	0.153926	-0.561446
ENSG00000115268	RPS15	664.945	816.763	808.678	795.609	772.115	741.647	609.524	603.95	693.154		904.489	1067.44	1005.7	904.823	896.163	828.369	1325.44	1194.39		ENSG00000115268	RPS15	0.296683	0.282332	0.258826	0.215581	0.157498	-0.125551	-0.138804	0.0599414		0.443868	0.682846	0.5969	0.444401	0.430527	0.317038	0.995161	0.844969		ENSG00000115268	RPS15	-0.147185	-0.400514	-0.338075	-0.22882	-0.273028	-0.44259	-1.13397
ENSG00000172465	TCEAL1	38.2572	32.3221	28.0738	39.117	38.6102	29.5018	31.4579	34.5265	38.6843		35.158	36.414	47.1449	46.3867	35.1775	37.5044	80.6852	66.5814		ENSG00000172465	TCEAL1	-0.243212	-0.446506	0.0320639	0.0132499	-0.37493	-0.282311	-0.148028	0.0160148		-0.121877	-0.0712385	0.301369	0.27798	-0.12108	-0.0286712	1.07657	0.799388		ENSG00000172465	TCEAL1	-0.121335	-0.375267	-0.269305	-0.26473	-0.25385	-0.25364	-1.2246
ENSG00000004779	NDUFAB1	22.3095	32.2202	37.6609	28.7561	25.6215	27.8106	33.1609	30.8717	27.1756		25.3336	38.1895	36.3653	41.846	34.4615	33.4736	60.8757	46.7717		ENSG00000004779	NDUFAB1	0.530305	0.755407	0.366206	0.199694	0.317973	0.571822	0.468625	0.284652		0.183392	0.775516	0.704901	0.907428	0.627327	0.585361	1.4482	1.06798		ENSG00000004779	NDUFAB1	0.346912	-0.0201098	-0.338695	-0.707733	-0.309353	-0.0135397	-0.97958
ENSG00000005022	SLC25A5	517.504	593.183	474.252	578.503	564.83	535.072	517.143	530.357	528.636		659.753	635.298	772.326	715.892	669.771	676.774	1113.29	909.339		ENSG00000005022	SLC25A5	0.196907	-0.125915	0.160753	0.126246	0.048163	-0.00100737	0.0353929	0.0307047		0.350355	0.295864	0.57764	0.468173	0.372098	0.387103	1.10519	0.813249		ENSG00000005022	SLC25A5	-0.153449	-0.421779	-0.416887	-0.341927	-0.323935	-0.388111	-1.06979
ENSG00000181004	BBS12	6.66277	7.61568	9.33383	4.79874	7.73983	5.57464	9.31847	6.97728	7.40887		9.18307	12.8337	8.62368	8.51758	6.63848	11.3331	11.8986	12.7441		ENSG00000181004	BBS12	0.192851	0.486346	-0.473467	0.216179	-0.257243	0.48397	0.066543	0.153131		0.462854	0.94574	0.37218	0.354322	-0.00526861	0.766349	0.836594	0.935635		ENSG00000181004	BBS12	-0.270003	-0.459394	-0.845647	-0.138142	-0.251974	-0.282379	-0.770051
ENSG00000102043	MTMR8	3.69676	3.71869	3.94336	3.78082	4.00336	3.28841	3.98445	3.1287	1.99132		3.23594	3.86256	3.67774	2.9678	4.94632	3.09616	3.40878	3.42444		ENSG00000102043	MTMR8	0.00853342	0.0931626	0.0324381	0.114949	-0.168871	0.108117	-0.240698	-0.89254		-0.192078	0.0632954	-0.00744192	-0.31687	0.420093	-0.255783	-0.117007	-0.110397		ENSG00000102043	MTMR8	0.200612	0.0298672	0.03988	0.431818	-0.588964	0.3639	-0.123691
ENSG00000184752	NDUFA12	21.3639	23.1527	21.996	25.8841	15.969	20.4195	19.1832	17.8862	21.5531		24.0801	27.0379	25.3638	27.9863	22.9093	26.5218	46.1472	37.0619		ENSG00000184752	NDUFA12	0.116008	0.0420685	0.276894	-0.419902	-0.0652256	-0.15533	-0.256324	0.0127215		0.172666	0.339813	0.247596	0.389551	0.10076	0.312007	1.11107	0.794766		ENSG00000184752	NDUFA12	-0.0566584	-0.297745	0.0292985	-0.809453	-0.165986	-0.467337	-1.36739
ENSG00000228532	SUMO2P21	20.6761	23.6621	22.1407	24.9389	23.3085	21.0459	18.9261	16.1142	19.3861		29.2401	33.7663	28.2172	24.5437	21.5425	18.9859	35.0204	33.3341		ENSG00000228532	SUMO2P21	0.194615	0.0987378	0.270435	0.17289	0.0255726	-0.127584	-0.35963	-0.0929441		0.499983	0.70762	0.44861	0.247389	0.0592248	-0.123036	0.760232	0.689034		ENSG00000228532	SUMO2P21	-0.305368	-0.608882	-0.178175	-0.0744993	-0.0336522	-0.00454771	-1.11986
ENSG00000066855	MTFR1	32.4112	50.2024	46.4159	40.3167	33.3169	41.7159	45.0178	35.2187	38.7428		57.693	71.2705	51.3299	49.6216	51.5784	54.212	66.8893	66.5814		ENSG00000066855	MTFR1	0.631265	0.518128	0.314886	0.0397614	0.364106	0.474006	0.11985	0.257438		0.831906	1.13681	0.663308	0.614477	0.670277	0.742121	1.04528	1.03863		ENSG00000066855	MTFR1	-0.200641	-0.618687	-0.348422	-0.574716	-0.306171	-0.268115	-0.925434
ENSG00000234664	HMGN2P5	26.909	28.5524	27.4226	29.5559	23.175	22.4552	21.8823	19.7136	22.9294		28.5696	27.2248	29.4537	27.5709	26.8468	25.295	44.6357	39.4027		ENSG00000234664	HMGN2P5	0.0855253	0.0272782	0.135356	-0.215519	-0.261041	-0.298323	-0.448898	-0.230889		0.0863896	0.0168345	0.130358	0.0350549	-0.00333808	-0.0892348	0.73011	0.550205		ENSG00000234664	HMGN2P5	-0.000864312	0.0104437	0.00499802	-0.250574	-0.257703	-0.209088	-1.17901
ENSG00000188856	RPSAP47	24.6738	19.4085	16.6417	29.265	27.3563	24.9293	21.5931	19.1875	22.0216		37.3153	26.9445	26.7905	23.7127	22.3235	23.3964	35.0526	37.8422		ENSG00000188856	RPSAP47	-0.346286	-0.568174	0.246201	0.148896	0.014866	-0.192404	-0.362808	-0.164056		0.596792	0.127013	0.118742	-0.0573162	-0.144412	-0.0766876	0.506542	0.617018		ENSG00000188856	RPSAP47	-0.943078	-0.695187	0.127459	0.206212	0.159278	-0.115717	-0.86935
ENSG00000113732	ATP6V0E1	23.986	22.6688	23.0813	27.4473	20.6395	17.9767	23.7139	21.9563	23.8665		28.4821	27.7544	30.2463	27.5709	25.3499	27.6902	39.6833	41.0065		ENSG00000113732	ATP6V0E1	-0.0814862	-0.0554657	0.194475	-0.21678	-0.416066	-0.0164591	-0.127557	-0.00720344		0.247864	0.210524	0.334566	0.200952	0.0797887	0.207183	0.726342	0.773662		ENSG00000113732	ATP6V0E1	-0.32935	-0.26599	-0.140091	-0.417733	-0.495855	-0.223642	-0.853899
ENSG00000170310	STX8	17.5381	16.887	17.3653	16.941	16.0579	14.563	12.2104	13.6223	17.8633		17.2292	25.0755	16.645	17.8068	16.2057	19.7161	30.872	30.6899		ENSG00000170310	STX8	-0.0545867	-0.0142918	-0.0499761	-0.12721	-0.26819	-0.522384	-0.364523	0.0265017		-0.0256405	0.515783	-0.0754099	0.0219323	-0.113993	0.168879	0.815802	0.807268		ENSG00000170310	STX8	-0.0289462	-0.530075	0.0254338	-0.149142	-0.154197	-0.691264	-1.18033
ENSG00000234036	TXNP6	1.54748	2.11405	2.85803	2.2176	2.09064	3.03787	2.31355	2.04889	2.37201		2.24475	2.14933	3.29729	3.41297	2.8962	2.68723	5.88497	4.07465		ENSG00000234036	TXNP6	0.450088	0.885099	0.519075	0.434024	0.973136	0.580185	0.404916	0.616187		0.536632	0.473963	1.09136	1.1411	0.904239	0.796198	1.92711	1.39675		ENSG00000234036	TXNP6	-0.086544	0.411135	-0.572281	-0.70708	0.0688972	-0.216013	-1.5222
ENSG00000167862	MRPL58	29.789	25.3177	23.6963	28.3198	26.778	23.2694	25.5455	23.7837	28.8155		29.8814	33.7663	34.146	35.4058	28.6041	35.9271	53.0612	49.4593		ENSG00000167862	MRPL58	-0.234636	-0.330117	-0.0729689	-0.153732	-0.356345	-0.221715	-0.32481	-0.0479354		0.0044672	0.180801	0.196933	0.249206	-0.0585617	0.270292	0.832876	0.731459		ENSG00000167862	MRPL58	-0.239103	-0.510919	-0.269902	-0.402937	-0.297783	-0.492007	-1.15769
ENSG00000117697	NSL1	29.5741	35.2512	35.9606	30.392	30.7814	32.1951	31.49	30.5672	29.9283		40.0557	38.2207	35.3824	34.2187	34.7544	37.446	55.8268	51.3665		ENSG00000117697	NSL1	0.253337	0.28208	0.0393575	0.0577237	0.122508	0.0905584	0.0476472	0.0171763		0.437672	0.370019	0.258698	0.210451	0.232862	0.340477	0.916623	0.796494		ENSG00000117697	NSL1	-0.184335	-0.0879384	-0.219341	-0.152727	-0.110354	-0.249918	-0.868976
ENSG00000170340	B3GNT2	12.1219	11.8183	12.1557	8.90675	13.0776	12.9031	11.8569	12.1549	12.68		13.7309	11.868	14.5207	11.6041	13.9278	12.1802	14.825	21.7603		ENSG00000170340	B3GNT2	-0.0365967	0.00400906	-0.44465	0.109481	0.0900975	-0.0318891	0.00391325	0.0649335		0.179802	-0.0305403	0.260494	-0.0629876	0.200346	0.0069131	0.290408	0.84408		ENSG00000170340	B3GNT2	-0.216399	0.0345494	-0.705145	0.172469	-0.110249	-0.0388022	-0.286495
ENSG00000177879	AP3S1	40.1056	49.3619	46.1265	44.352	39.3219	43.7516	42.1259	43.3865	40.7634		63.4652	62.1125	52.9468	52.3817	53.7587	50.9698	77.9839	69.9192		ENSG00000177879	AP3S1	0.299593	0.201791	0.145195	-0.0284705	0.125531	0.070904	0.113444	0.0234718		0.662163	0.63108	0.400741	0.385258	0.422695	0.345839	0.959373	0.801885		ENSG00000177879	AP3S1	-0.36257	-0.429289	-0.255546	-0.413729	-0.297164	-0.274935	-0.845929
ENSG00000169976	SF3B5	46.9833	49.693	59.5122	41.1892	45.9942	49.0443	45.4677	47.2074	49.8122		46.994	69.7442	66.675	67.1316	65.9944	67.1808	86.9239	85.4375		ENSG00000169976	SF3B5	0.080894	0.341037	-0.189882	-0.030697	0.0619391	-0.0473061	0.00686581	0.0843514		0.000328893	0.569925	0.504997	0.514845	0.490195	0.515901	0.887605	0.862722		ENSG00000169976	SF3B5	0.0805651	-0.228888	-0.69488	-0.545542	-0.428256	-0.563207	-0.880739
ENSG00000169251	NMD3	98.1792	98.4945	91.2761	99.1376	98.0378	90.6663	107.901	88.9881	102.758		117.602	133.072	129.736	121.383	114.481	141.284	189.638	176.163		ENSG00000169251	NMD3	0.00462573	-0.105179	0.0140152	-0.00207823	-0.114851	0.136225	-0.141805	0.0657589		0.260419	0.438713	0.402085	0.306077	0.221623	0.525111	0.949755	0.843425		ENSG00000169251	NMD3	-0.255793	-0.543892	-0.38807	-0.308155	-0.336474	-0.388886	-1.09156
ENSG00000143198	MGST3	27.1239	26.0309	26.3011	29.0833	29.9362	27.3721	27.6019	26.8293	25.9457		29.9106	32.053	35.9848	34.5749	33.2575	32.3928	50.2313	44.4743		ENSG00000143198	MGST3	-0.0593431	-0.0444416	0.100623	0.142327	0.0131416	0.0252034	-0.0157559	-0.0640717		0.141089	0.240895	0.407822	0.350157	0.294114	0.256108	0.889019	0.713406		ENSG00000143198	MGST3	-0.200432	-0.285337	-0.307199	-0.20783	-0.280972	-0.230905	-0.904775
ENSG00000266992	DHX40P1	6.66277	7.81945	7.34406	6.76186	6.93916	5.79387	5.68748	6.56197	5.94467		8.25019	8.06777	7.89447	8.33952	8.42827	10.0771	13.8924	10.1866		ENSG00000266992	DHX40P1	0.230944	0.140455	0.0212975	0.058638	-0.201595	-0.228334	-0.0219937	-0.164527		0.308304	0.276048	0.244719	0.323841	0.339114	0.596889	1.0601	0.61248		ENSG00000266992	DHX40P1	-0.0773603	-0.135593	-0.223422	-0.265203	-0.540709	-0.825223	-1.08209
ENSG00000102144	PGK1	554.773	453.273	420.818	479.001	505.358	513.901	387.038	561.505	517.42		510.316	558.919	680.097	721.887	705.762	630.36	1073.22	886.495		ENSG00000102144	PGK1	-0.291515	-0.3987	-0.211866	-0.134592	-0.110406	-0.519422	0.0174032	-0.10056		-0.120504	0.010743	0.293845	0.379878	0.347286	0.184281	0.951976	0.676217		ENSG00000102144	PGK1	-0.171011	-0.409443	-0.505711	-0.514469	-0.457692	-0.703703	-0.934573
ENSG00000147687	TATDN1	28.4135	26.8459	28.5803	28.0654	28.068	27.8732	24.0995	24.3651	28.8741		31.0767	32.3957	33.2899	34.1297	28.8969	32.6849	51.4854	49.4593		ENSG00000147687	TATDN1	-0.0818737	0.00844537	-0.0177863	-0.0176501	-0.0276967	-0.237574	-0.221759	0.023199		0.129256	0.189225	0.228509	0.264451	0.0243399	0.202049	0.857588	0.799664		ENSG00000147687	TATDN1	-0.21113	-0.18078	-0.246295	-0.282101	-0.0520365	-0.439623	-1.07935
ENSG00000137970	RPL7P9	71.5711	80.4868	72.7894	69.9453	70.815	58.5964	51.605	48.1488	63.5757		90.7521	98.9003	89.8511	83.1577	76.8307	68.4952	104.579	108.888		ENSG00000137970	RPL7P9	0.169376	0.0243511	-0.0331503	-0.0153216	-0.288564	-0.471865	-0.571877	-0.170901		0.342554	0.466598	0.328159	0.216474	0.102306	-0.0633734	0.547142	0.605402		ENSG00000137970	RPL7P9	-0.173178	-0.442247	-0.36131	-0.231795	-0.390871	-0.408492	-1.11902
ENSG00000179021	C3orf38	61.7703	45.7196	57.5948	44.4974	39.5888	36.8929	48.681	38.7073	49.0508		56.0022	73.5133	46.3523	50.0668	48.6497	67.3269	71.2306	84.007		ENSG00000179021	C3orf38	-0.434103	-0.100977	-0.473193	-0.641823	-0.743572	-0.343557	-0.674308	-0.332637		-0.141432	0.251091	-0.414275	-0.303061	-0.344484	0.124268	0.205583	0.443596		ENSG00000179021	C3orf38	-0.292671	-0.352067	-0.0589185	-0.338762	-0.399088	-0.467825	-0.879892
ENSG00000132661	NXT1	18.8277	16.2502	21.9598	14.9052	11.7432	21.8914	22.3001	18.6892	17.8047		17.5499	26.633	21.4324	19.172	25.8055	24.7401	33.5733	30.4731		ENSG00000132661	NXT1	-0.212401	0.222009	-0.337044	-0.681033	0.21751	0.24419	-0.0106559	-0.0805979		-0.101397	0.500357	0.186934	0.0261423	0.45482	0.393992	0.834456	0.694681		ENSG00000132661	NXT1	-0.111004	-0.278349	-0.523978	-0.707175	-0.237311	-0.149802	-0.845112
ENSG00000183648	NDUFB1	17.2372	17.9822	17.51	21.7397	20.5506	19.292	17.6087	20.295	18.7418		19.4156	25.6362	24.3492	22.1991	23.5927	24.3603	44.089	32.077		ENSG00000183648	NDUFB1	0.0610396	0.0226478	0.334806	0.253651	0.162476	0.0307589	0.235598	0.120731		0.17169	0.572654	0.498346	0.364975	0.452809	0.499006	1.35489	0.89601		ENSG00000183648	NDUFB1	-0.110651	-0.550006	-0.16354	-0.111324	-0.290333	-0.468247	-1.11929
ENSG00000107175	CREB3	33.1849	23.6876	28.6527	22.4668	31.3152	26.4326	28.5017	29.958	26.1214		28.8902	33.1744	32.0851	33.3877	28.0834	36.9202	47.948	44.6911		ENSG00000107175	CREB3	-0.486397	-0.211857	-0.562731	-0.0836652	-0.32821	-0.219481	-0.147585	-0.345296		-0.199945	-0.00045547	-0.0486216	0.00879124	-0.24081	0.153885	0.530944	0.429459		ENSG00000107175	CREB3	-0.286451	-0.211402	-0.514109	-0.0924565	-0.0873997	-0.373366	-0.678529
ENSG00000244716		146.667	144.01	132.627	149.234	150.927	138.176	123.036	118.448	133.594		177.802	213.562	178.91	176.139	156.655	155.655	250.385	228.484		ENSG00000244716		-0.0263721	-0.145168	0.0250277	0.041304	-0.0860366	-0.253465	-0.308294	-0.13469		0.277726	0.542113	0.286687	0.264169	0.0950489	0.0858081	0.771602	0.639546		ENSG00000244716		-0.304098	-0.687281	-0.261659	-0.222865	-0.181086	-0.339273	-1.0799
ENSG00000169372	CRADD	4.08363	4.25358	4.81162	3.92624	3.55854	3.78951	3.53459	3.43327	4.33404		4.83933	6.19879	5.45321	5.31236	4.81616	4.23531	6.3995	7.41239		ENSG00000169372	CRADD	0.0588223	0.23667	-0.056705	-0.198567	-0.107844	-0.208311	-0.250272	0.0858594		0.244954	0.602133	0.417251	0.379499	0.238028	0.0526144	0.648106	0.860084		ENSG00000169372	CRADD	-0.186132	-0.365463	-0.473956	-0.578066	-0.345872	-0.260925	-0.898378
ENSG00000004961	HCCS	30.6488	22.6433	23.3346	21.8852	20.3727	25.0233	24.9349	22.2055	23.7787		26.558	32.8941	27.0441	28.0754	30.2311	32.6557	43.2208	40.6598		ENSG00000004961	HCCS	-0.436745	-0.39336	-0.485875	-0.589194	-0.292558	-0.29766	-0.464912	-0.366161		-0.20668	0.102	-0.180514	-0.126523	-0.019793	0.0915071	0.495896	0.407773		ENSG00000004961	HCCS	-0.230065	-0.49536	-0.305361	-0.462671	-0.272765	-0.389167	-0.960808
ENSG00000253203	GUSBP3	5.58813	5.42522	4.55838	4.76239	5.33781	5.07355	5.78388	5.95284	5.85681		6.00544	5.91844	5.86537	5.19365	5.75986	6.92254	9.29375	10.0132		ENSG00000253203	GUSBP3	-0.0426846	-0.293845	-0.230682	-0.066117	-0.13937	0.0496705	0.0912125	0.06775		0.103903	0.0828516	0.0698555	-0.105618	0.0436682	0.308936	0.733895	0.841469		ENSG00000253203	GUSBP3	-0.146588	-0.376697	-0.300537	0.0395007	-0.183038	-0.259266	-0.642682
ENSG00000139323	POC1B	29.2302	26.362	27.8568	23.2303	24.7319	24.8354	23.007	24.2821	25.5357		29.2401	27.8167	26.7588	30.2419	27.7905	36.3945	45.1824	43.6507		ENSG00000139323	POC1B	-0.149002	-0.0694333	-0.331456	-0.24109	-0.235066	-0.34539	-0.26757	-0.194945		0.000485505	-0.0715107	-0.12745	0.0490864	-0.0728682	0.316258	0.6283	0.578544		ENSG00000139323	POC1B	-0.149488	0.00207741	-0.204006	-0.290176	-0.162197	-0.661648	-0.895871
ENSG00000128581	IFT22	30.6058	26.4384	29.2315	28.029	28.8242	24.804	24.1959	27.4661	23.4565		28.8319	31.5235	26.1881	30.8651	26.6516	31.4289	33.9913	40.0962		ENSG00000128581	IFT22	-0.211169	-0.066279	-0.126883	-0.0865232	-0.303229	-0.339042	-0.15615	-0.383813		-0.0861362	0.042624	-0.224894	0.0121734	-0.199583	0.0382898	0.151363	0.389663		ENSG00000128581	IFT22	-0.125033	-0.108903	0.0980103	-0.0986966	-0.103645	-0.377332	-0.307513
ENSG00000168374	ARF4	61.2115	66.7837	66.2412	60.9294	62.0521	66.1128	63.3656	57.8672	56.4304		73.348	76.566	73.5232	79.8041	72.8281	77.7253	93.5485	96.361		ENSG00000168374	ARF4	0.125692	0.113926	-0.00666389	0.0196762	0.111126	0.0498957	-0.0810587	-0.117331		0.260953	0.3229	0.264396	0.38266	0.250691	0.34458	0.611911	0.654646		ENSG00000168374	ARF4	-0.135261	-0.208974	-0.271059	-0.362983	-0.139566	-0.294685	-0.69297
ENSG00000206535	LNP1	4.90036	3.74417	4.16043	4.14437	8.14017	3.2571	4.33791	1.99351	2.86984		3.73153	3.02152	4.94593	6.85562	4.4582	2.19068	4.98454	4.89824		ENSG00000206535	LNP1	-0.388244	-0.236157	-0.241737	0.73217	-0.589302	-0.175889	-1.29758	-0.771919		-0.393119	-0.697613	0.013354	0.484398	-0.136427	-1.16151	0.0245713	-0.000623686		ENSG00000206535	LNP1	0.00487541	0.461456	-0.255091	0.247772	-0.452875	0.985621	-1.32215
ENSG00000171135	JAGN1	32.4541	33.0098	31.6554	25.8478	29.6693	27.8419	29.3692	30.2903	30.4847		34.3418	42.5816	43.6891	39.5311	36.772	42.2363	69.8157	52.0167		ENSG00000171135	JAGN1	0.0244908	-0.0359506	-0.328364	-0.12943	-0.221145	-0.144097	-0.0995483	-0.0903169		0.0815615	0.391829	0.428869	0.284585	0.180205	0.38008	1.10515	0.680573		ENSG00000171135	JAGN1	-0.0570708	-0.427779	-0.757233	-0.414014	-0.40135	-0.524177	-1.2047
ENSG00000172301	COPRS	21.7507	26.2346	26.5182	25.6296	21.4847	22.7057	24.0031	21.7625	24.95		24.9255	32.9875	36.9994	34.7826	27.9532	28.9462	46.0828	42.567		ENSG00000172301	COPRS	0.270409	0.285919	0.236749	-0.017754	0.0619919	0.142156	0.000779401	0.197978		0.196558	0.600857	0.766437	0.677302	0.361951	0.412309	1.08317	0.968673		ENSG00000172301	COPRS	0.0738511	-0.314938	-0.529688	-0.695056	-0.299959	-0.270152	-1.08239
ENSG00000152749	GPR180	72.2159	64.5168	59.7654	70.5269	69.3916	54.9948	57.9352	74.7566	54.9076		71.5988	69.5884	75.4889	78.1125	68.0445	73.8113	106.605	93.6301		ENSG00000152749	GPR180	-0.162641	-0.273005	-0.0341415	-0.057555	-0.39302	-0.317877	0.0498856	-0.395309		-0.0123801	-0.0534682	0.0639482	0.113237	-0.0858377	0.0315253	0.561884	0.374657		ENSG00000152749	GPR180	-0.15026	-0.219536	-0.0980897	-0.170792	-0.307182	-0.349402	-0.511999
ENSG00000123179	EBPL	30.9926	31.7617	26.4458	32.2824	31.2262	27.9359	28.2446	32.4499	27.937		38.5397	38.7502	42.1355	38.522	32.7694	32.5389	54.1224	47.6387		ENSG00000123179	EBPL	0.0353639	-0.228885	0.0588235	0.010832	-0.149807	-0.133951	0.0662889	-0.149748		0.314422	0.322279	0.443112	0.313758	0.080423	0.0702389	0.804301	0.620208		ENSG00000123179	EBPL	-0.279058	-0.551164	-0.384288	-0.302926	-0.23023	-0.20419	-0.738012
ENSG00000038002	AGA	6.96367	6.67327	4.16043	8.36144	8.18465	7.70428	7.93676	6.39584	9.25377		7.78375	9.18916	9.03584	10.1499	7.97269	8.82113	15.0501	15.7784		ENSG00000038002	AGA	-0.0614534	-0.743117	0.263903	0.233072	0.145813	0.188702	-0.122713	0.410192		0.160616	0.400085	0.37581	0.543541	0.195218	0.341116	1.11185	1.18003		ENSG00000038002	AGA	-0.22207	-1.1432	-0.111907	-0.310469	-0.0494056	-0.152413	-1.23457
ENSG00000175183	CSRP2	19.6874	16.7596	15.9905	19.9584	23.7978	21.2024	18.0585	23.4514	20.8503		20.1153	22.3032	21.7494	29.9748	19.9805	24.3019	32.1261	35.5448		ENSG00000175183	CSRP2	-0.232286	-0.300058	0.0197217	0.273551	0.106957	-0.124592	0.252402	0.0827913		0.0310193	0.179976	0.143703	0.606475	0.0213215	0.303797	0.706474	0.852364		ENSG00000175183	CSRP2	-0.263306	-0.480034	-0.123981	-0.332923	0.085635	-0.428389	-0.454072
ENSG00000132341	RAN	471.638	494.332	395.675	484.455	477.378	473.406	449.696	461.138	470.595		568.213	566.644	636.757	605.49	565.898	591.6	964.202	802.142		ENSG00000132341	RAN	0.0677985	-0.253366	0.0386804	0.0174526	0.00539817	-0.0687298	-0.0324837	-0.00319498		0.268752	0.264762	0.433062	0.360423	0.262862	0.326941	1.03166	0.766176		ENSG00000132341	RAN	-0.200954	-0.518129	-0.394382	-0.34297	-0.257464	-0.395671	-1.06414
ENSG00000226065	ZBTB45P2	6.49083	7.00439	5.53518	7.45259	7.60638	7.42242	6.0088	8.30629	4.83187		6.47188	7.50708	7.92617	7.38982	8.78623	7.30226	9.26159	8.23598		ENSG00000226065	ZBTB45P2	0.109857	-0.229774	0.199338	0.228808	0.193487	-0.111325	0.355801	-0.425821		-0.00421832	0.209848	0.288221	0.187136	0.436841	0.16994	0.512857	0.343538		ENSG00000226065	ZBTB45P2	0.114075	-0.439622	-0.0888829	0.0416718	-0.243355	-0.281265	-0.157056
ENSG00000109680	TBC1D19	6.2759	7.00439	9.76796	6.03478	7.78431	5.29278	8.25809	6.36816	6.00323		7.66714	6.79063	5.77025	8.01306	6.5734	8.79192	7.49288	10.23		ENSG00000109680	TBC1D19	0.158437	0.638234	-0.056522	0.310747	-0.245797	0.395985	0.021053	-0.0640828		0.288865	0.113724	-0.121188	0.35253	0.0668174	0.486356	0.255698	0.704906		ENSG00000109680	TBC1D19	-0.130428	0.52451	0.0646661	-0.0417833	-0.312614	-0.0903708	-0.234645
ENSG00000106399	RPA3	26.0493	21.8792	20.0786	17.4136	21.6181	21.9541	19.8258	20.2397	21.7288		18.4828	29.6857	26.6953	30.2716	27.4651	27.661	53.6079	37.0186		ENSG00000106399	RPA3	-0.251686	-0.375587	-0.581029	-0.269001	-0.246755	-0.393862	-0.364059	-0.261637		-0.495064	0.188522	0.0353443	0.216718	0.0763557	0.0866075	1.0412	0.507006		ENSG00000106399	RPA3	0.243378	-0.564109	-0.616373	-0.48572	-0.323111	-0.48047	-1.40526
ENSG00000226784	PGAM4	6.5768	6.72422	6.36726	6.18019	6.5833	7.29715	4.98056	7.00497	6.41321		6.41357	7.28903	10.0821	6.97433	6.93136	8.87955	13.0241	10.9235		ENSG00000226784	PGAM4	0.0319799	-0.0467132	-0.0897338	0.00142572	0.149947	-0.401078	0.0909932	-0.0363392		-0.0362576	0.148341	0.616337	0.0846681	0.0757522	0.433101	0.985727	0.731979		ENSG00000226784	PGAM4	0.0682375	-0.195054	-0.706071	-0.0832424	0.0741943	-0.834179	-0.894734
ENSG00000237991	RPL35P1	14.873	18.135	24.9626	15.8504	21.7516	24.3969	20.0508	19.4921	19.6496		18.6285	28.4708	31.7681	29.4109	28.1485	29.1798	49.4595	33.4641		ENSG00000237991	RPL35P1	0.286079	0.747067	0.0918192	0.548423	0.714	0.430959	0.390191	0.401802		0.324814	0.936786	1.09488	0.983652	0.920359	0.972274	1.73355	1.16992		ENSG00000237991	RPL35P1	-0.0387356	-0.189719	-1.00306	-0.435229	-0.206359	-0.541314	-1.34336
ENSG00000123975	CKS2	27.7257	25.0375	24.5646	23.1576	23.7088	25.7436	26.3809	25.3342	25.7114		24.7214	36.5074	34.5264	36.7117	37.0974	34.8172	69.9765	43.7808		ENSG00000123975	CKS2	-0.147134	-0.174645	-0.259743	-0.225803	-0.107012	-0.0717317	-0.13014	-0.108817		-0.165464	0.396965	0.316475	0.405013	0.420093	0.328574	1.33564	0.659072		ENSG00000123975	CKS2	0.0183302	-0.57161	-0.576217	-0.630817	-0.527106	-0.400306	-1.46578
ENSG00000111832	RWDD1	72.4738	82.3716	91.7103	75.871	68.4575	60.2876	66.2896	59.6392	68.6126		89.7026	101.237	76.4083	77.4596	74.8457	85.2028	133.939	116.821		ENSG00000111832	RWDD1	0.184689	0.339624	0.0660892	-0.0822511	-0.265598	-0.128675	-0.281199	-0.078986		0.30769	0.482199	0.0762705	0.0959843	0.0464598	0.233442	0.886049	0.688768		ENSG00000111832	RWDD1	-0.123002	-0.142575	-0.0101813	-0.178235	-0.312058	-0.362117	-1.16725
ENSG00000131966	ACTR10	37.4405	35.404	34.224	34.7182	33.4058	35.922	34.639	33.5297	31.4511		38.4814	39.9028	44.989	41.7569	35.5354	45.7414	62.4193	53.5339		ENSG00000131966	ACTR10	-0.0806861	-0.12959	-0.108909	-0.1645	-0.059731	-0.112202	-0.159158	-0.251489		0.0395639	0.0918897	0.264972	0.157417	-0.0753413	0.2889	0.737392	0.515854		ENSG00000131966	ACTR10	-0.12025	-0.221479	-0.373881	-0.321916	0.0156104	-0.401103	-0.896551
ENSG00000220472		5.28723	3.74417	3.61776	3.23551	4.62611	4.44719	3.85592	3.40558	3.71908		5.27662	5.10855	6.46776	4.42202	6.44324	4.90712	8.7149	6.3287		ENSG00000220472		-0.497869	-0.547415	-0.708518	-0.192715	-0.249619	-0.455439	-0.634613	-0.507568		-0.00289807	-0.0495986	0.290753	-0.257807	0.285273	-0.107636	0.720971	0.259397		ENSG00000220472		-0.49497	-0.497817	-0.999271	0.0650924	-0.534892	-0.347802	-1.35558
ENSG00000108479	GALK1	15.7327	18.8737	17.2205	22.2851	21.2623	18.2272	20.6292	21.541	16.2527		22.535	24.7952	27.4563	27.3334	24.634	25.4995	26.9165	27.6556		ENSG00000108479	GALK1	0.262604	0.130361	0.502307	0.434527	0.212324	0.390915	0.453314	0.0469057		0.518395	0.656289	0.803365	0.796896	0.64688	0.696699	0.774721	0.8138		ENSG00000108479	GALK1	-0.255792	-0.525928	-0.301059	-0.362369	-0.434556	-0.305784	-0.321407
ENSG00000106460	TMEM106B	68.5191	69.8656	55.0985	70.4542	65.0768	62.2293	55.1396	65.6474	64.4542		81.3066	76.5971	83.1931	83.8403	77.2863	77.6376	111.975	109.669		ENSG00000106460	TMEM106B	0.0280766	-0.314493	0.04018	-0.0743617	-0.138911	-0.313417	-0.0617685	-0.0882309		0.246867	0.160784	0.279958	0.291138	0.173706	0.18025	0.708601	0.678573		ENSG00000106460	TMEM106B	-0.21879	-0.475277	-0.239778	-0.3655	-0.312618	-0.493667	-0.77037
ENSG00000178127	NDUFV2	26.909	28.8581	25.9032	26.284	28.7797	25.7123	27.4091	29.4043	25.3307		28.6862	32.6449	39.8528	34.2484	32.7043	36.044	67.0179	43.0872		ENSG00000178127	NDUFV2	0.100887	-0.0549601	-0.0339039	0.0969633	-0.0656322	0.0265683	0.127937	-0.0872009		0.0922662	0.278768	0.566592	0.347948	0.281391	0.421669	1.31646	0.679171		ENSG00000178127	NDUFV2	0.0086207	-0.333728	-0.600496	-0.250984	-0.347024	-0.3951	-1.18852
ENSG00000233276	GPX1	63.7047	66.962	61.2849	60.784	68.413	62.6991	60.313	60.6913	70.7796		63.7568	76.4725	100.599	93.9012	85.8122	84.9107	133.328	120.375		ENSG00000233276	GPX1	0.0719423	-0.0558686	-0.0677075	0.10287	-0.0229552	-0.0789315	-0.0699102	0.151934		0.00117832	0.263541	0.659144	0.559743	0.429783	0.414547	1.06551	0.918069		ENSG00000233276	GPX1	0.070764	-0.31941	-0.726851	-0.456873	-0.452738	-0.493478	-1.13542
ENSG00000121542	SEC22A	18.3549	15.104	14.7243	15.0142	16.2359	13.9053	17.3838	17.4709	15.9305		16.5878	18.5029	16.0426	16.8571	14.904	16.2986	29.8429	27.0921		ENSG00000121542	SEC22A	-0.28123	-0.317964	-0.289831	-0.176979	-0.400528	-0.0784222	-0.0712086	-0.204368		-0.146037	0.0115907	-0.194257	-0.122806	-0.300458	-0.17141	0.701226	0.561707		ENSG00000121542	SEC22A	-0.135193	-0.329555	-0.0955743	-0.0541733	-0.10007	0.0929878	-0.772434
ENSG00000122406	RPL5	1745.3	1866	1733.16	1778.81	1735.86	1722.88	1537.87	1527.06	1711.07		2141.64	2347.22	2310.35	2223.95	2250.48	2161.32	3520.5	2909.17		ENSG00000122406	RPL5	0.0964682	-0.0100713	0.0274316	-0.00782893	-0.0186562	-0.182545	-0.192724	-0.0285799		0.295238	0.427478	0.404636	0.349647	0.366755	0.308438	1.0123	0.737129		ENSG00000122406	RPL5	-0.198769	-0.437549	-0.377204	-0.357476	-0.385411	-0.490983	-1.20503
ENSG00000276529		2.27824	1.57917	1.84506	2.18125	3.11372	2.4115	1.79943	1.74432	1.58134		2.24475	2.18048	1.71205	1.66197	1.9525	1.9278	2.57266	2.68753		ENSG00000276529		-0.528751	-0.304252	-0.0627668	0.450723	0.0820144	-0.34038	-0.385253	-0.526771		-0.0213634	-0.0632736	-0.412191	-0.455027	-0.222599	-0.240965	0.175345	0.238363		ENSG00000276529		-0.507387	-0.240979	0.349424	0.905749	0.304614	-0.0994148	-0.560598
ENSG00000124767	GLO1	318.094	336.338	305.918	312.9	306.124	316.502	315.8	304.453	333.282		397.612	436.034	404.837	410.031	438.596	436.208	539.841	566.029		ENSG00000124767	GLO1	0.0804607	-0.0563069	-0.0237517	-0.0553372	-0.00723681	-0.0104422	-0.0632309	0.0672918		0.321911	0.454987	0.34789	0.366282	0.46344	0.455564	0.763084	0.831424		ENSG00000124767	GLO1	-0.241451	-0.511294	-0.371642	-0.421619	-0.470677	-0.466006	-0.826315
ENSG00000170860	LSM3	68.4761	71.241	67.7607	63.2198	61.5183	67.4281	58.6099	55.5691	64.6299		89.9941	101.891	72.0965	74.8479	80.6706	80.5878	115.288	109.755		ENSG00000170860	LSM3	0.0571076	-0.0151524	-0.115225	-0.154585	-0.0222497	-0.224455	-0.301318	-0.083398		0.39423	0.573349	0.0743278	0.128361	0.236442	0.23496	0.751564	0.680619		ENSG00000170860	LSM3	-0.337122	-0.588502	-0.189553	-0.282946	-0.258692	-0.459415	-1.05288
ENSG00000186010	NDUFA13	76.6864	69.1779	75.4303	65.8736	69.8364	87.6284	81.874	76.9993	73.9716		77.6917	103.884	100.314	98.4716	111.553	106	183.785	125.577		ENSG00000186010	NDUFA13	-0.148659	-0.0238252	-0.21927	-0.134991	0.192429	0.0944349	0.0058756	-0.0519994		0.0187905	0.437935	0.387476	0.360737	0.540682	0.467017	1.26097	0.711531		ENSG00000186010	NDUFA13	-0.167449	-0.46176	-0.606745	-0.495728	-0.348253	-0.372582	-1.2551
ENSG00000105617	LENG1	6.18993	5.45069	6.33108	3.05374	4.67059	4.04005	5.55895	3.21177	4.18762		4.51865	7.94317	5.13616	7.18207	4.88124	5.28684	5.69202	7.10896		ENSG00000105617	LENG1	-0.183484	0.0325291	-1.01934	-0.406319	-0.615549	-0.155112	-0.946557	-0.563792		-0.45403	0.359792	-0.269233	0.214477	-0.342676	-0.227518	-0.120983	0.199714		ENSG00000105617	LENG1	0.270546	-0.327263	-0.750111	-0.620797	-0.272874	0.0724067	-0.825574
ENSG00000177700	POLR2L	21.5788	22.8725	22.0683	25.5569	25.4436	25.7436	26.7344	22.2885	22.9587		25.4502	32.4268	35.541	29.7373	33.1273	29.2383	47.8194	38.9692		ENSG00000177700	POLR2L	0.0840017	0.0323649	0.2441	0.237688	0.254599	0.309081	0.0466889	0.0894279		0.238065	0.587575	0.719869	0.462662	0.618409	0.438244	1.14798	0.852721		ENSG00000177700	POLR2L	-0.154063	-0.55521	-0.475768	-0.224974	-0.363809	-0.129162	-1.10129
ENSG00000156508	EEF1A1	7375.86	7679.67	6973.27	7683.58	7697.48	8024.36	6692.14	7158.28	7493.91		9089.58	10009	10148.5	9847.16	9662.64	9008.45	13461.7	12719.6		ENSG00000156508	EEF1A1	0.058232	-0.0809757	0.0589675	0.0615754	0.121574	-0.140344	-0.0431988	0.0229073		0.301402	0.440418	0.46038	0.416896	0.389606	0.288467	0.86798	0.786171		ENSG00000156508	EEF1A1	-0.24317	-0.521393	-0.401413	-0.35532	-0.268032	-0.428812	-0.911179
[truncated: 12,887 more rows]
[truncated: 1 more columns]

## Sheet: Table S6
Table S6: Gene Ontology analysis of DEG (absolute logFC >1), day 3
[truncated: 321 more rows]

[truncated: 12 more sheets: Table S7, Table S8, Table S9, Table S10, Table S11, Table S12, Table S13, Table S14, Table S15, Table S16, Table S17, Table S18]
